# Supplementary material for: Comparative genomics of regulation of heavy metal resistance in Eubacteria
Source: BMC Microbiol. 2006 Jun 5;6:49. doi: 10.1186/1471-2180-6-49 (PMC1526738; doi:10.1186/1471-2180-6-49)
Supplement: Additional file 1 — Table of HMR loci structure and regulatory sites. Sheet 1 – the general information about HMR family members. Sheet 2 MerRG- MerR operons and binding sites in Proteobacteria. Sheet 3 MerRG+ – MerR operons and binding sites in Firmicutes. Sheet 4 PbrR operons and binding sites. Sheet 5 CadR operons and binding sites. Sheet 6 HmrR operons and binding sites. Sheet 7 CueR operons and binding sites. Sheet 8 ZntR operons and binding sites. [file 1471-2180-6-49-S1.xls]

## Sheet: Лист1
	SwissProt ID	metal-binding position
No.	Name	C1	C2	C3	Ortologous to	Specificity	Source	Context	Length	Header	Sequence
34	Q87UL6|Q87UL6	C	C	C	CadR	Cd	chromosome	cadA-1 (AAO58705) divergon	148	Q87UL6|Q87UL6 Transcriptional regulator CadR. [Pseudomonas syringae]	MKIGELAKLTDTQVETIRYYEREGLLPAPARSDGNYRLYTQAHMERLSFIRNCRSLDMTLEEIRNLLNLRDSPQDQCESVNALIDEHIEHVNARVASLQALQEQLLDLRRRCSDGVADHCAILERLEVTGAVAAPEGEPSHVGRSHGH
25	Q88CP0|Q88CP0	C	C	C	CadR?	Cd	chromosome	cadA-2 (AAN70704) PP5138 (AAN70703) divergon	147	Q88CP0|Q88CP0 Transcriptional regulator, MerR family. [Pseudomonas putida]	MKIGELAKATDCAVETIRYYERENLLPEPARSEGNYRLYTQAHVERLTFIRNCRTLDMTLDEIRSLLRLRDSPDDACGSVNALIDEHIEHVQARIDGLVALQEQLVELRRRCNAQGSECAILQQLETNGAVSVPDTEHSHVGRSHGH
12	Q8GJ85|Q8GJ85	C	C	C	CadR?	Cd	pWW0	orf1 (AAN60471) lspA (AAN60473) divergon	135	Q8GJ85|Q8GJ85 Putative MerR family regulator. [Pseudomonas putida]	MRIGQLAQLVGVETQTIRFYEQQGLLPPPDRQDNGYRVYTEKHGEGLAFIRRCRILGLSLAEIHELQSYEDDPHQPCTAVNALLDDHISHVRSQITALQALEKQLVSLRASCNDDREVEACGVLAGISEGNMHQQ
3	Q8GMU7|Q8GMU7	C	C	C	CadR?	Cd	pKLH202	cesD (Q8GMU8) divergon	130	Q8GMU7|Q8GMU7 Putative regulatory protein. [Acinetobacter lwoffii]	MHLKIGELSKKTSCSVLTIRFYEKEGLIPEPERTEGNYRLYDVGYVERIKFILNCRTLNMSLNEIRQLLTYKDKPEKNCSDVNELIDLHVSAIRENIIKQQKLIEQLSDLRGTCDGLCTIDQCGVLKNLA
8	Q8GQ13|Q8GQ13	C	C	C	CadR?	Cd	chromosome	ORF97 (AAN62190) lspA (AAN62189) divergon	132	Q8GQ13|Q8GQ13 Putative transcriptional regulator. [Pseudomonas aeruginosa]	MMRIGELGKKADCLVQTVRFYESEGLLPEPARSEGNFRLYDEVHLQRLLFIRRCRAKDMTLDEIRQLLNLRDRPELGCGEVNALVDAHIAQVRTKMKELRALERELMDLRRSCDSARTSRECGILNSLAEPA
80	Q8VMH2|Q8VMH2	C	C	C	CadR?	Cd	pWW0	copy Q8GQ13: orf163 (Q8VMH3) lspA (Q8VMH4) divergon	135	Q8VMH2|Q8VMH2 Hypothetical protein (PnbR-like regulatory protein). [Pseudomonas putida]	MRIGQLAQLVGVETQTIRFYEQQGLLPPPDRQDNGYRVYTEKHVERLAFIRRCRILDLSLAEIHELKRYQDDPHQPCTAVNALLDDHISHVRSQITALQALEKQLVSLRASCNDDREVEACGVLAGISEGNMHQQ
32	Q8XSZ7|Q8XSZ7	C	C	C	CadR?	Cd	megaplasmid	RSp0319 (Q8XSZ8) divergon	170	Q8XSZ7|Q8XSZ7 Probable transcription regulator protein. [Ralstonia solanacearum]	MLEGCPAKPRLIMKIGELAQRTGVSIETIRFYEAQGLLPPPARAANNYRVYTPEHAEQLAFIAKCRSLDMAHAEIRRLMELQANPQASCKEINRLLDEHLRHVEARIAELTELKRQIEAIGQRCTTAASVAECGVLQSLHEEPLPARGADHHADHADAEHAHRHIRGVHR
87	Q93TP7|Q93TP7	C	C	C	CadR?	Cd	chromosome	cadA (AAK48831) lysR (AAK48832) divergon	147	Q93TP7|Q93TP7 Cell division protein FtsZ (Fragment). CadR. [Bacteria; proteobacteria; gammaproteobacteria; pseudomonadales;pseudomonadaceae; pseudomonas.wolbachia endosymbiont of diplolepis]	MKIGELAKATDCAVETIRYYEREQLLPEPARSDGNYRLYTQAHVERLTFIRNCRTLDMTLDEIRSLLRLRDSPDDSCGSVNALIDEHIEHVQARIDGLVALQEQLVELRRRCNAQGAECAILQQLETNGAVSVPETEHSHVGRSHGH
29	Q9HXV1|Q9HXV1	C	C	C	CadR?	Cd	chromosome	PA3690 (AAG07078) divergon	156	Q9HXV1|Q9HXV1 Probable transcriptional regulator. [Pseudomonas aeruginosa]	MKIGELAKRTGCPVETIRYYEREGLLPEPARSEGNYRQYTLAHVERLSFIRHCRSLDMTQEEIRTLLALRDRPEADCGTANRLIDEHLHHVEVRIAELQALREQLRDLGSRCTVAGNSQACGILRELEQPAPLSPIAEECAEAGHMHVPGVHRRHG
53	P77565|CUER_ECOLI	S	C	C	CueR?	Cu	chromosome	no (AAB40238)	135	P77565|CUER_ECOLI Transcriptional regulator cueR (Copper efflux regulator) (Copper export regulator). [Escherichia coli]	MNISDVAKITGLTSKAIRFYEEKGLVTPPMRSENGYRTYTQQHLNELTLLRQARQVGFNLEESGELVNLFNDPQRHSADVKRRTLEKVAEIERHIEELQSMRDQLLALANACPGDDSADCPIIENLSGCCHHRAG
43	Q87IE5|Q87IE5	S	C	C	CueR?	Cu	chromosome	no (AAF95359)	128	Q87IE5|Q87IE5 Transcriptional regulator, MerR family. [Vibrio parahaemolyticus]	MNIGAVAKLTGLSSKSIRLYEDKGIISPPARSDSGYREYSDNHIQELNLVSRAKNAGFSLQECKEFVQLAHNPNRKSSEVKERTMDKLREVEEKIAHLMEIKKQLEGWVSACPGDAKSRCPIIDELTK
42	Q8D7N8|Q8D7N8	S	C	C	CueR?	Cu	chromosome	no (AAO08776)	110	Q8D7N8|Q8D7N8 Predicted transcriptional regulator. [Vibrio vulnificus]	MYEEKGIISPPLRSDAGYREYGQKHIVELNLVSRAKNAGFSLQECKEFVQLAQNPNRKSSEVKEKTKEKLAEIEQKLAHLHEIKKQLEGWVSSCPGNSDSHCPIIEELTK
73	Q8FK74|Q8FK74	S	C	C	CueR?	Cu	chromosome	no	135	Q8FK74|Q8FK74 Transcriptional regulator cueR. [Escherichia coli o6]	MNISDVAKITGLTSKAIRFYEEKGLVTPPMRSENGYRTYTQQHLNELTLLRQARQVGFNLEESGELVNLFNDPQRHSADVKRRTLEKVAEIEQHIEELQSMRNQLLALANACPGDDSADCPIIENLSGCCHHRAG
44	Q8KY47|Q8KY47	S	C	C	CueR?	Cu	chromosome	copy Q8XD09	128	Q8KY47|Q8KY47 Putative transcriptional regulator (Fragment). [Escherichia coli]	KITGLTSKAIRFYEEKGLVTPPMRSENGYRTYTQQHLNELTLLRQARQVGFNLEESGELVNLFNDPQRHSADVKRRTLEKVAEIERHIEELQSMRNQLLALANACPGDDSADCPIIENLSGCCHHRAG
100	Q8XD09|CUER_ECO57	S	C	C	CueR?	Cu	chromosome	no	135	Q8XD09|CUER_ECO57 Transcriptional regulator cueR (Copper efflux regulator) (Copper export regulator). [Escherichia coli o157:h7]	MNISDVAKITGLTSKAIRFYEEKGLVTPPMRSENGYRTYTQQHLNELTLLRQARQVGFNLEESGELVNLFNDPQRHSADVKRRTLEKVAEIERHIEELQSMRNQLLALANACPGDDSADCPIIENLSGCCHHRAG
92	Q8Z8S3|CUER_SALTI	S	C	C	CueR?	Cu	chromosome	ybaR (CAD04983) divergon	138	Q8Z8S3|CUER_SALTI Transcriptional regulator cueR (Copper efflux regulator) (Copper export regulator). [Salmonella typhi]	MNISDVAKKTGLTSKAIRFYEEKGLVTPPLRSENGYRTYTQKHLNELTLLRQARQVGFNLEECGELVNLFNDPRRHSADVKKRTLEKVAEIERHISELQSMRDQLLAMAESCPGDDSADCPIIDNLSGCCHHKAQKLR
101	Q8ZCA8|CUER_YERPE	S	C	C	CueR?	Cu	chromosome	ybaR (CAC92328) divergon	139	Q8ZCA8|CUER_YERPE Transcriptional regulator cueR (Copper efflux regulator) (Copper export regulator). [Yersinia pestis]	MNISDVAKKTGLTSKAIRFYEEKKLVTPPVRTDNGYRSYTAKHIEELTLLRQARQVGFTLDECRELLALFHNPARHSADVKAATLLKVAEIEQHINDLNQMRMRLLALAEECPGDEGADCPIINSLAGCCHSSSSLPLK
102	Q93CH6|CUER_SALTY	S	C	C	CueR?	Cu	chromosome	ybaR (AAL19452) divergon	138	Q93CH6|CUER_SALTY Transcriptional regulator cueR (Copper efflux regulator) (Copper export regulator). [Salmonella typhimurium]	MNISDVAKKTGLTSKAIRFYEEKGLVTPPLRSENGYRTYTQKHLNELTLLRQARQVGFNLEECGELVNLFNDPRRHSADVKKRTLEKVAEIERHISELQSMRDQLLALAESCPGDDSADCPIIDNLSGCCHHKAQKPR
104	Q9KTC8|CUER_VIBCH	S	C	C	CueR?	Cu	chromosome	no (Q9KPZ7)	139	Q9KTC8|CUER_VIBCH Transcriptional regulator cueR (Copper efflux regulator) (Copper export regulator). [Vibrio cholerae]	MNISQIAKLTSLTAKSIRLYEEKGLIIPPLRSESGYRTYTQQHVDDLLLIARCRRVGFSLDECKAMLTLANDPNRTSAAVRARAQEKWQEISRKLSELTMIKQQLEEWIASCPGDQGSDCPIIEQLKGHCCSNNKTKTP
61	O30821|O30821	S	C	C	HmrR?	Cu	chromosome	unknown	135	O30821|O30821 Heavy metal dependent transcription regulator. [Proteus mirabilis]	MNIGQAAKNPVFSSKMIRYYEQIGLIPKAIRTDGGYRDYNDSDVDCFRFISHSRALGFSTEQISTLLVLWNNRERTSADVKAIALSHIDELNRKITQLQRMTQTLSHLAQECQGDNNPDCPIIAKLVEPQTGTEH
54	P58378|HMR1_RHIME	S	C	C	HmrR?	Cu	pSymA	actP (AAK65206)	147	P58378|HMR1_RHIME Heavy metal dependent transcription regulator 1. [Rhizobium meliloti]	MNIGQASKVVSGVSSKMIRYYEQIGLIRPALRTASSYRVYGDNDIHTLQFVRRARDLGFSVEQIKDLLALWRDRSRNSANVKAVALEHIAELERKIAAIEEMTTTLKHLASHCHGDDRPECPIIEEIANAADGKKPRANARFGLSAL
99	P58379|HMR2_RHIME	S	C	C	HmrR?	Cu	pSymB	atcU2 (CAC49418)	147	P58379|HMR2_RHIME Heavy metal dependent transcription regulator 2. [Rhizobium meliloti]	MNIGEASKTSGVSSKMIRYYEQIGLISPALRTESSYRTYGDNDVHTLRFVRRARDLGFSVEQIKELLALWRDRSRASSDVKAVALEHIAELERKIAAIQEMTRTLKHLAGHCHGDDRPDCPIIEEIANGSAQVNMEVNPRFGVAALK
69	Q889K0|Q889K0	S	C	C	HmrR?	Cu	chromosome	PSPTO0750 (AAO54292) operon	133	Q889K0|Q889K0 Transcriptional regulator, heavy metal-dependent. [Pseudomonas syringae]	MNIGQAARSSGLSAKMIRYYESIGLLKAAHRSDSGYRLYGAEDLHTLAFIKRSRDLGFSLEEVSKLLTLWQDRQRASADVKALARQHIVQLNQKIDELASLRDTLEELVKHCQGNDRPDCPILKDLASGGCCS
45	Q88QA9|Q88QA9	S	C	C	HmrR?	Cu	chromosome	PP0586 (AAN66213) operon	136	Q88QA9|Q88QA9 Transcriptional regulator, MerR family. [Pseudomonas putida]	MNIGQAARRSGLSTKMIRYYESIGLLKPATRSDSGYRLYQAQDLHNLAFIKRSRDLGFSLEEVGKLLTLWQDRQRASADVKALAMHHIDELNRRIEELVSLRDTLGELVSHCQGDDRPDCPILKDLANGAAGSCCH
48	Q8G2U3|Q8G2U3	S	C	C	HmrR?	Cu	chromosome	BR0220 (AAN29169)	149	Q8G2U3|Q8G2U3 Transcriptional regulator, MerR family. [Brucella suis]	MNIGQAAAASGISAKMIRHYETIGLIEAADRTSSGYRIYTQKDVETLRFIRRSRDLGFQVEQIKELLALWRDRNRASADVKKVALGHIEELEAKMRQLQEMADTLRYLARNCHGDNRPDCPIIHQLAEPGPEARKPPQPRKGELLHGKT
46	Q8KWW1|Q8KWW1	S	C	C	HmrR? Annotated as CueR	Cu	chromosome	cueA (AAM88668) operon	137	Q8KWW1|Q8KWW1 Transcriptional regulator. [Pseudomonas putida]	MNIGQAARQSGLSAKMIRYYESIGLLKAANRTDSGYRVYGSDDLHTLAFIKRSRDLGFSLEEVGKLLTLWQDRQRASADVKALARQHIDELNQKIRELGELRDTLQDLVEHCSGDHRPDCPILKELASGCCAQPARA
52	Q8UG45|Q8UG45	S	C	C	HmrR? Annotated as CueR	Cu	chromosome	Atu1195 (AAL42206) Atu1196 (AAL42207) operon	162	Q8UG45|Q8UG45 Transcriptional regulator, MerR family. [Agrobacterium tumefaciens]	MNIGTAATASGVSAKMIRHYEMIGLIKSANRTDSGYRVYTANDLETLRFIRRGRDLGFSIEKIRQLMTLWRDPGGASCDVKRIVMEHVIDLEAKMDTLREMADTLRNLATYCPDNGEPECPIIHDLAHAEDLEFSAVAVVPKRTGMLKGTSGPAMDLQRQAK
47	Q8UGU7|Q8UGU7	S	C	C	HmrR? Annotated as CueR	Cu	chromosome	Atu0937 (AAL41951) operon	140	Q8UGU7|Q8UGU7 Transcriptional regulator, MerR family. [Agrobacterium tumefaciens]	MNIGQASEASGVSAKMIRYYEQIGLITPAARTGNNYRVYGEQDVHNLRFIKRARTLGFSLEETETLLKLWQDKSRESSAVKEIALVHIADLEQKIAEMKSMVKTLSHLAHCCGGDHRPDCPILDDLAGADKTDGKPARTH
51	Q8XU46|Q8XU46	S	C	C	HmrR?	Cu	chromosome	RSc3348 (CAD17136) operon	159	Q8XU46|Q8XU46 Probable transcription regulator protein. [Ralstonia solanacearum]	MTRADLNDASQDGPVNIGEAARASGVSAKMIRYYERIGLLPPSPRTEGNYRVYDPRALHVLRFIHRARSLGFSLEEIRTLLSLWHDRARASADVKAITLRHVADLDARIRELQGMRDTLVTLADACHGDDRPDCPILEGVAGEASPCCDAALPDPDRHG
50	Q8ZRG6|Q8ZRG6	S	C	C	HmrR?	Cu	chromosome	STM0353 (AAL19307) operon	154	Q8ZRG6|Q8ZRG6 Putative transcriptional regulator. [Salmonella typhimurium]	MNIGKAAKASKVSAKMIRYYEQIGLIPAASRTDSGYRAYTQADVNQLHFIRRARDLGFSVAEISDLLNLWNNQSRQSADVKRLAQTHIDELDRRIQNMQHMAQTLKALIHCCAGDALPDCPILHTLGQPDDSEPEARTGAVLRRPRRHGLAKRL
49	Q98C35|Q98C35 BA000012; BAB51786.1;	S	C	C	HmrR?	Cu	chromosome	no (ATPase - NP_106011) regulator NP_106000.1	152	Q98C35|Q98C35 Transcriptional regulator. [Rhizobium loti]	MNVGDAAHRSGLPAKTIRYYEEIGLIAPARAANGYRDYSGDDIHRLTFLRRARNLGFSIDDCRQLMALYQDRGRASADVREIAAAHVTAIEEKVRELQSMRATLQKLIHACHGDERPDCPILDDMAGAAAPGDRTVSARPWPTLAMDFSQAE
103	Q9HV30|YBH8_PSEAE	S	C	C	HmrR?	Cu	chromosome	no	132	Q9HV30|YBH8_PSEAE Probable heavy metal dependent transcriptional regulator PA4778. [Pseudomonas aeruginosa]	MNIGEAAKKSGLTPKMIRYYESIELLRPAGRSASGYRHYNENDLHTLAFIRRSRDLGFSLDEVGKLLTLWQDRQRASADVKALAAQHVRELNRKIEELSTLRDTLQDLVEHCQGDHRPDCPILKDLASGCCH
105	Q9X5V4|HMMR_RHILV	S	C	C	HmrR?	Cu	chromosome	actP (AAD26860) operon	129	Q9X5V4|HMMR_RHILV Transcriptional regulator hmrR (Copper efflux regulator) (Copper export regulator). [Rhizobium leguminosarum]	MNIGEASERSGLPSKTIRYYEDIGLIRPERGGNGYRDYAATDVHKLRFLQRSRGLGFSVEECRQLLALYEDKDRASADVRDIAQTKLTEIDRKIRELTELRRTLEHLVHACHGNDRPDCPILEELSDGA
106	Q9X5X4|HMRR_RHIME	S	C	C	?	Cu	chromosome	actP (AAD27639)	147	Q9X5X4|HMRR_RHIME Transcriptional regulator hmrR (Copper efflux regulator) (Copper export regulator). [Rhizobium meliloti]	MNIGEASKVSGVSSKMIRYYEQIGLISPAVRTASSYRTYGDNDVHTLRFIRRARDLGFSVEQIKELLALWRDRSRASSDVKAVALEHIAELERKIAAIQDMTRTLKHLASHCHGDGRPDCPIIEEMAKGGGAAKTEINPRFGVASLK
24	O05606|O05606	C	C	C	MerR Gr- ?	Hg	Tn5041	divergon merTPCAorfYmerD urf-1 urf-2 (CAA67448-455)	146	O05606|O05606 Repressor/inducer protein. [Pseudomonas]	MKNNLESLTIGAFAKAAGVNVETIRFYQRKALLPEPDKPYGSIRRYGEADVARVKFVKSAQRLGFSLDEVAGLLRLDDGAHCDEARVLAEQKLGDVRGKLADLRRIESVLEQLVHDCCASHGTVSCPLIVSLHGDNSGVNRGFPVA
59	O07300|O07300	C	C	C	MerR Gr- ?	Hg	pMR26	divergon merTPABG (BAA20335-37, BAA23166, BAA20338)	144	O07300|O07300 Mercuric resistance operon regulatory protein (MERR1 protein). [Pseudomonas sp]	MENNLENLTIGVFAKAAGVNVETIRFYQRKGLLPEPDKPYGSIRRYGEADVVRVKFVKSAQRLGFSLDEIAELLRLDDGTHCEEASSLAEHKLQDVREKMADLARMEAVLSDLVCACHSRQGNVSCPLIASLQGGTSLAGASTA
60	O07304|O07304	C	C	C	MerR Gr- ?	Hg	Tn5041D	divergon merT (CAA70410) merP (CAA70411)	151	O07304|O07304 MERR protein (Mercuric resistance operon regulatory protein). [Pseudomonas]	MEKNLENLTIGVFAKAAGVNVETIRFYQRKGLLPEPDKPYGSIRRYGEADVTRVRFVKSTQRLGFSLDEIAELLRLEDGTHCEEASGLAEHKLKDVREKMADLARMEAVLSELVCACHARKGNVSCPLIASLQDGTKLAASARGSHGVTTP
62	O54316|O54316	C	C	C	MerR Gr- ?	Hg	chromosome?	divergon merTPA (CAA72396-98)	141	O54316|O54316 Regulatory protein Mer R. [Thiobacillus]	MKNYLENLTIGVFAKVAGVNVETIRFYQRRGLLPEPDKPYGSIRRYGEVDVTRLRFVKSAQRLGFSLDEIAELLQIDDGTHCEEASSLAEYKLQDVREKMADLARMEAVLSELVCACQARKDNISCPLIASLKNCAECPGD
93	P0A183|MERR_PSEAE	C	C	C	MerR Gr- ?	Hg	pVS1 (Tn501)	divergon merTPADEorf2 (CAA77321-26)	144	P0A183|MERR_PSEAE Mercuric resistance operon regulatory protein. [Pseudomonas aeruginosa]	MENNLENLTIGVFAKAAGVNVETIRFYQRKGLLLEPDKPYGSIRRYGEADVTRVRFVKSAQRLGFSLDEIAELLRLEDGTHCEEASSLAEHKLKDVREKMADLARMEAVLSELVCACHARRGNVSCPLIASLQGGASLAGSAMP
94	P07044|MERR_SALTI	C	C	C	MerR Gr- ?	Hg	pHCM1	divergon merTPADE HCM1.229C (CAD09816-11)	144	P07044|MERR_SALTI Mercuric resistance operon regulatory protein. [Salmonella typhi]	MENNLENLTIGVFAKAAGVNVETIRFYQRKGLLREPDKPYGSIRRYGEADVVRVKFVKSAQRLGFSLDEIAELLRLDDGTHCEEASSLAEHKLKDVREKMADLARMETVLSELVCACHARKGNVSCPLIASLQGEAGLARSAMP
95	P13111|MERR_SERMA	C	C	C	MerR Gr- ?	Hg	pDU1358	divergon merTPA (AAA98222-24)	144	P13111|MERR_SERMA Mercuric resistance operon regulatory protein. [Serratia marcescens]	MEKNLENLTIGVFAKAAGVNVETIRFYQRKGLLPEPDKPYGSIRRYGEADVTRVRFVKSAQRLGFSLDEIAELLRLDDGTHCEEASSLAEHKLQDVREKMTDLARMETVLSELVFACHARQGNVSCPLIASLQGEKEPRGADAV
63	P77071|P77071	C	C	C	MerR Gr- ?	Hg	pMR26 transposon	divergon merB2D2urf1urf2 (CAC14704-07)	144	P77071|P77071 MerR protein (MERR2 protein). [Escherichia coli]	MENNLENLTIGVFAKAAGVNVETIRFYQRKGLLPEPDKPYGSIRRYGAADVTRVRFVKSAQRLGFSLDEIAELLRLDDGTHCEEASSLAEHKLQDVREKMADLARMEAVLSDLVCACHSRQGNVSCPLIASLQGGTSLAGASTA
19	Q44190|Q44190	C	C	C	MerR Gr- ?	Hg	chromosome?	unknown	144	Q44190|Q44190 Regulatory protein. [Alcaligenes faecalis]	MENNLENLTIGVFAKAAGVNVETIRFYQRKGLLPEPDKPYGSIRRYGEADVVRVKFVKSAQRLGFSLDEIAELLRLDDGTHCEEASSLAEHKLKDVREKMADLARMETVLSELVCACHARKGNVSCPLIASLQGEGGLARSAMP
26	Q44191|Q44191	C	C	C	MerR Gr- ?	Hg	chromosome?	unknown	151	Q44191|Q44191 Regulatory protein. [Agrobacterium tumefaciens]	MQINFENLTIGVFAKAAGVNVETIRFYQRKGLLPEPDKPYGSIRRYGEADVTRVRFVKSAQRLGFSLDEIAELLRLEDGTHCEEASGLAEHKLKDVREKMADLARMEAVLSELMCACHARKGNVSCPLIASLQDGTKLAASARGSHGVTMP
20	Q46655|Q46655	C	C	C	MerR Gr- ?	Hg	chromosome?	unknown	144	Q46655|Q46655 Regulatory protein. [Enterobacter aerogenes]	MENNLESLTIGAFAKAAGVNVETIRFYQRKGLLPEPDKPYGSIRRYGAADVTRVRFVKSAQRLGFSLDEIAELLRLDDGTHCEEASSLAEHKLQDVREKMADLARMETVLSELVCACHARKGNVSCPLIASLQGGTSLAGSAMP
64	Q52395|Q52395	C	C	C	MerR Gr- ?	Hg	pWW0	divergon merB (CAC86843) truncated	144	Q52395|Q52395 Putative MerR protein (Organomercurial resistance regulatory protein). [Pseudomonas putida]	MENNLENLTIGVFAKAAGVNVETIRFYQRKGLLPEPEKPYGGIRRYGDADVARVRFVKSAQRLGFSLDEIAELLRLEDGTHCEEASSLAEHKLKDVREKMADLARMEAVLSDLVCACHARKGNVSCPLIASLQGKKEPRSADAV
33	Q56281|Q56281	C	C	C	MerR Gr- ?	Hg	chromosome?	divergon merC2Orf1 (CAA40598-99)	135	Q56281|Q56281 MerR2 protein. [Thiobacillus ferrooxidans]	MKLLTIGALAASAGVHVETVRFYQRKGLLPEPDRLPGSIRRYGQSDLERLHFVKSAKGLGFSLEEIGQLLKLADGTHCREAAELASRHLASVQARLRELHRIEYALQKQLEACKSQQGNFSCPLIDSLRELKTVS
65	Q56287|Q56287	C	C	C	MerR Gr- ?	Hg	chromosome?	divergon merC1Orf3 (CAA40602-01)	135	Q56287|Q56287 MerR1 protein. [Thiobacillus ferrooxidans]	MKLLTIGALAASAGVHVETVRFYQRKGLLPEPDRLPGSIRRYGQSDLERLHFVKSAKGLGFSLEEIGQLLKLADGTHCREAAELASRHLASVQARLRELHRIEHALQKQLEACNSQQGNFSCPLIDSLRELITVS
66	Q57106|Q57106	C	C	C	MerR Gr- ?	Hg	pMER610	divergon merTPCADEurf-2Xurf-2Y (CAA70196-97, CAA70189-94)	151	Q57106|Q57106 Regulatory protein (Mercury resistance operon regulatory protein) (MER operon regulatory protein). [Acinetobacter calcoaceticus]	MQINFENLTIGVFAKAAGVNVETIRFYQRKGLLPEPDKPYGSIRRYGEADVTRVRFVKSAQRLGFSLDEIAELLRLEDGTHCEEASGLAEHKLKDVREKMADLARMEAVLSELVCACHARKGNVSCPLIASLQDGTKLAASARGSHGVTTP
27	Q57492|Q57492	C	C	C	MerR Gr- ?	Hg	chromosome?	unknown	151	Q57492|Q57492 Regulatory protein. [Enterobacter cloacae]	MQINFENLTIGVFAKAAGVNVETIRFYQRKGLLPEPDKPYGSIRRYGEADVTRVRFVKSAQRLGFSLDEIAELLRLEDGTHCEEASGLAEHKLKDVREKMADLARMEAVLSELVCACHARKGNVSCPLIASLQDGTKLAASARGSHGVTMP
16	Q82W53|Q82W53	C	C	C	MerR Gr- ?	Hg	chromosome	divergon merTPCAD (CAD84753-49)	141	Q82W53|Q82W53 Bacterial regulatory proteins, MerR family. [Nitrosomonas europaea]	MQTILENLTIGAFARAAGVNVETIRFYQRKGLLPEPDKPYGSIRRYGEADVTRVRFVKSAQRLGFSLDEIAELLRLDDGTHCEEASSLAEHKLKDVREKMADLARMESVLSELVSACHLRQGNVSCPLIASLQGDASPAMP
67	Q84D07|Q84D07	C	C	C	MerR Gr- ?	Hg	pDU1358	unknown	134	Q84D07|Q84D07 TnpA. MerR (Fragment). [Bacteria; proteobacteria; gammaproteobacteria; enterobacteriales;enterobacteriaceae; serratia.serratia marcescens.serratia marcescens]	GVFAKAAGVNVETIRFYQRKGLLREPDKPYGSIRRYGEADVVRVKFVKSAQRLGFSLDEIAELLRLDDGTHCEEASSLAEHKLKDVREKMADLARMETVLSELVCACHARKGNVSCPLIASLQGEAGLARSAMP
74	Q8GML7|Q8GML7	C	C	C	MerR Gr- ?	Hg	pKLH208	divergon merTPCABDurf-1urf-2Xurf-2Y (CAC80888-896)	151	Q8GML7|Q8GML7 Mer operon regulatory protein. [Acinetobacter]	MQINFENLTIGVFAKAVGVNVETIRFYQRKGLLPEPDKPYGSIRRYGEADVTRVRFVKSAQRLGFSLDEIAELLRLEDGTHCEEASGLAEHKLKDVREKMADLARMEAVLSELMCACHARKGNVSCPLIASLQDGTKLAASARGSHGVTTP
75	Q8GQ23|Q8GQ23	C	C	C	MerR Gr- ?	Hg	chromosome (transposon)	divergon merTPA (AAN62180-178)	135	Q8GQ23|Q8GQ23 Organomercurial resistance regulatory protein MerR. [Pseudomonas aeruginosa]	MENAQENLTIGAFAKAARVNVETIRFYQLKGLLPQPERPYGRIRRYGQADVARVKFVKSAQRLGFSLDEVGQLLKLEDGTHCSEAAELAAHRLADVRARMADLTRMEEALSTLVRECNAHHGNVSCPLIAALHCC
76	Q8KU19|Q8KU19	C	C	C	MerR Gr- ?	Hg	Tn5073	divergon merTPCAD URF-1 (AAM44223-28)	151	Q8KU19|Q8KU19 MerR. [Klebsiella pneumoniae]	MQINFENLTIGVFAKAVGVNVETIRFYQRKGLLPEPDKPYGSIRRYGEADVTRVRFVKSAQRLGFSLDEIAELLRLEDGTHCEEASGLAEHKLKDVREKMADLARMEAVLSELVCACHARKGNVSCPLIASLQDGTKLAASARGSHGVTTP
77	Q8KU22|Q8KU22	C	C	C	MerR Gr- ?	Hg	Tn5074	divergon merTPFADE (AAM44216-221)	144	Q8KU22|Q8KU22 MerR. [Morganella morganii]	MENNLENLTIGVFARTAGVNVETIRFYQRKGLLPEPDKPYGSIRRYGETDVTRVRFVKSAQRLGFSLDEIAELLRLEDGTHCEEASSLAEHKLKDVRERMADLARMEAVLSDLVCACHSRQGNVSCPLIASLQGKKEPRSADAV
78	Q8RK29|Q8RK29	C	C	C	MerR Gr- ?	Hg	pKLH22	unknown	124	Q8RK29|Q8RK29 MerR protein (Fragment). [Pseudomonas fluorescens]	VETIRFYQRKGLLPEPDKPYGSIRRYGEADVVRVKFVKSAQRLGFSLDEIAELLRLDDGTHCEEASSLAEHKLKDVREKMADLARMETVLSELVCACHARKGNVSCPLIASLQGEAGLARSAMP
84	Q934S8|Q934S8	C	C	C	MerR Gr- ?	Hg	Tn5037	divergon merTPAD (CAC69249-252)	151	Q934S8|Q934S8 Mer operon regulatory protein. [Thiobacillus ferrooxidans]	MENNLENLTIGVFAKAAGVNVETIRFYQRRGLLPEPDKPYGSIRRYGEVDVTRVRFVKSAQRLGFSLDEIAELLRLEVGTHCVEASSLAELKLQDVREKMADLARMEAVLSGLVCACHARKGNVSCPLIASLQDGTNLTVSVRGDHGLTTP
85	Q935L5|Q935L5	C	C	C	MerR Gr- ?	Hg	pHCM1	divergon merTPCAD HCM1.160 (CAD09747-752)	151	Q935L5|Q935L5 Putative mercuric resistance operon regulatory protein. [Salmonella typhi]	MQINFENLTIGVFAKAAGVNVETIRFYQRKGLLPEPDKPYGSIRRYGEADVTRVRFVKSAQRLGFSLDEIAELLRLEDGTHCEEASGLAEHKLKDVREKMADLARMEAVLSELVCACHARKGNVFCPLIASLQDGTKLAASARGSHGVTTP
86	Q936U6|Q936U6	C	C	C	MerR Gr- ?	Hg	pKLH466	divergon merTPCAorfYmerD urf-1 urf-2 (CAC80076-083)	139	Q936U6|Q936U6 MerR protein. [Pseudomonas]	MENTVESLTIGAFAKAAGVNVETIRFYQRKGLLPEPDKPYGSIRRYGEADVARVKFVKSAQRLGFSLDEVAGLLRLDDGAHCDEARVLAEQKLEDVRGKLADLRRIVSVLARLVHDCCASHGSVSCPLIVSLQGEKELR
88	Q99093|Q99093	C	C	C	MerR Gr- ?	Hg	pKLH2	divergon merTPCADurf-1 urf-2Xurf-2Y (AAA19679-686)	151	Q99093|Q99093 Mer operon regulatory protein. [Acinetobacter calcoaceticus]	MQINFENLTIGVFAKAAGVNVETIRFYQRKGLLPEPDKPYGSIRRYGEADVTRVRFVKSAQRLGFSLDEIAELLRLEDGTHCEEASGLAEHKLKDVREKMADLARMEAVLSELMCACHARKGNVSCPLIASLQDGTKLAASARGSHGVTTP
35	Q9AFK4|Q9AFK4	C	C	C	MerR Gr- ?	Hg	pWR501	operon S0269 (AAK18579) divergon merA (AAK18580)	172	Q9AFK4|Q9AFK4 Tn501 repressor. [Shigella flexneri]	MVQTCACPFELKLDSVTLLPYSCTESSDMENNLENLTIGVFAKAAGVNVETIRFYQRKGLLLEPDKPYGSIRRYGEADVTRVRFVKSAQRLGFSLDEIAELLRLEDGTHCEEASSLAEHKLKDVREKMADLARMEAVLSELVCACHARRGNVSCPLIASLQGGASLAGSAMP
91	Q9R9X0|Q9R9X0	C	C	C	MerR Gr- ?	Hg	group 2 plasmid	unknown	111	Q9R9X0|Q9R9X0 MerR (Fragment). [Pseudomonas putida]	IRFYQRKGLVPGPEQPYGSIPRYGAADVTRLRFVKSAQRLGFSLDEFAELLRLDDGTHCEEASSLAEHKLQDVREKMADLARMETVLSELVCACHARKGNVSCPLIESLQA
14	Q9RCE6|Q9RCE6	C	C	C	MerR Gr- ?	Hg	pKLH443	divergon merTPCAsigYmerDurf-1orf858urf-2 (CAB65702-710)	135	Q9RCE6|Q9RCE6 Repressor/inducer protein. [Xanthomonas campestris]	MENILESLTIGTFAKAAGVNVETIRFYQRKGLLPEPDKPYGSIRRYGEADVARVKFVKSAQRLGFSLDEVAGLLRLDDGAHCDEARVLAEQKLEDVRGKLADLQRIESVLARLVHDCCASQPTITCPLIVSLHGE
4	O70107|O70107	C	C	C	MerR Gr+ ?	Hg	pKLH302	operon merRorf2orf3orf4merA (CAA70225-26, CAA70222-24)	132	O70107|O70107 Regulatory protein. [Bacillus cereus]	MQFRIGELAEKCSVNKETIRYYERLGLIPEPDRTEKGYRMYSEQTVDRLNFIKRMQELDFTLNEIDKLLGVVDRDETKCRDMYDFTVLKIEDIQRKIEDLKRIERILVDLKERCPENKDIYECPVIETLMKK
5	O86214|O86214	C	C	C	MerR Gr+ ?	Hg	pKLH3	operon merRorf2orf3orf4merA (CAA67818-822)	132	O86214|O86214 Regulatory protein. [Exiguobacterium]	MKFRIGELADKCGVNKETIRYYERLGLIPEPERTEKGYRMYSQQTVDRLHFIKRMQELGFTLNEIDKLLGVVDRDEAKCRDMYDFTILKIEDIQRKIEDLKRIERMLMDLKERCPENKDIYECSIIETLMKK
96	P22853|MERR_BACSR	C	C	C	MerR Gr+ ?	Hg	chromosome	operon merRorf2orf3orf4merAR2B2B1 (AAA83973-77, AAD25959-960, AAA83978)	132	P22853|MERR_BACSR Mercuric resistance operon regulatory protein. [Bacillus]	MKFRIGELADKCGVNKETIRYYERLGLIPEPERTEKGYRMYSQQTVDRLHFIKRMQELGFTLNEIDKLLGVVDRDEAKCRDMYDFTILKIEDIQRKIEDLKRIERMLMDLKERCPENKDIYECPIIETLMKK
38	P22874|MERR_STAAU	C	C	C	MerR Gr+ ?	Hg	pI258	operon orf2orf3orf4merTAB (AAA98241-46)	135	P22874|MERR_STAAU Mercuric resistance operon regulatory protein. [Staphylococcus aureus]	MGMKISELAKACDVNKETVRYYERKGLIAGPPRNESGYRIYSEETADRVRFIKRMKELDFSLKEIHLLFGVVDQDGERCKDMYAFTVQKTKEIERKVQGLLRIQRLLEELKEKCPDEKAMYTCPIIETLMGGPDK
13	Q93IB0|Q93IB0	C	C	C	MerR Gr+ ?	Hg	chromosome	operon orf2orf3orf4merTAB (BAB47646-41)	135	Q93IB0|Q93IB0 Orf2. [Staphylococcus aureus]	MEMKISELAKACDVNKETVRYYERKGLIAGPPRNESGYRIYSEETADRVRFIKRMKELDFSLKEIHLLFGVVDQDGERCKDMYAFTVQKTKEIERKVQDLLRIQRLLEELKEKCPDEKAIYTCPIIETLMGGPDK
9	Q9F4C0|Q9F4C0	C	C	C	MerR Gr+ ?	Hg	pKHL305	operon merRorf2orf3orf4merA (CAA71034-38)	132	Q9F4C0|Q9F4C0 Regulatory protein. [Bacillus macroides]	MQFRIGELADKCGVNKETIRYYERLGLIPEPDRTEKGYRMYSKQTVDRLNFIKRMQELGFTLNEIDKLLGVVDRDEAKCRDMYDFTVLKIEDIQRKIEDLKRIERMLMDLKERCPENKDIYECPIIETLMKK
10	Q9F4C7|Q9F4C7	C	C	C	MerR Gr+ ?	Hg	chr. or transposon	operon merRorf2orf3orf4merA (CAA71810-13, CAC14663)	132	Q9F4C7|Q9F4C7 Regulatory protein. [Bacillus licheniformis]	MQYRIGELAEKCSVNKETIRYYERLGLIPEPNRTEKGYRMYSLQTIDRLNFIKRMQELGFTLNEIDKLLGVVDRDEAKCRDMYDFTVLKIEDIQHKIQDLKRIEQMLMDLKERCPENKDIYECPIIETLMKK
36	Q9AKR6|Q9AKR6	C	C	C	PbrR?	Pb	pMOL30	pbrA (CAC28873) operon pbrT (CAC28871) pbrB (CAC28874) pbrC (CAC28875) pbrD (CAC28876)	145	Q9AKR6|Q9AKR6 PbrR protein. [Ralstonia metallidurans]	MNIQIGELAKRTACPVVTIRFYEQEGLLPPPGRSRGNFRLYGEEHVERLQFIRHCRSLDMPLSDVRTLLSYRKRPDQDCGEVNMLLDEHIRQVESRIGALLELKHHLVELREACSGARPAQSCGILQGLSDCVCDTRGTTAHPSD
39	P36676|ZNTR_ECOLI	C	C	C	ZntR?	Zn	chromosome	no	141	P36676|ZNTR_ECOLI Zn(II)-responsive regulator of zntA. [Escherichia coli]	MYRIGELAKMAEVTPDTIRYYEKQQMMEHEVRTEGGFRLYTESDLQRLKFIRHARQLGFSLESIRELLSIRIDPEHHTCQESKGIVQERLQEVEARIAELQSMQRSLQRLNDACCGTAHSSVYCSILEALEQGASGVKSGC
23	Q8CZI8|Q8CZI8	C	C	C	ZntR?	Zn	chromosome	no	144	Q8CZI8|Q8CZI8 Putative transcriptional regulator. [Yersinia pestis]	MDNMLKIGQLAKLADVTPDTIRYYEKQGMMDHGERTDGGYRLYTDQDLQRLRFIRYAKQLGFTLDTIAELLSIRIDPDHHTCQESKSIVDSRLSDVEGKIRELERMRDSLKRLSEACCGTSHATTYCSILEALEQGATEELIKV
72	Q8FD09|Q8FD09	C	C	C	ZntR?	Zn	chromosome	no	141	Q8FD09|Q8FD09 Zn(II)-responsive regulator of zntA. [Escherichia coli o6]	MYRIGELAKMAEVTPDTIRYYEKQQMMEHEVRTEGGFRLYTESDLQRLKFIRHARQLGFSLESIRELLSIRIDPEHHTCQESKGIVQERLQEVEARIAELQSMQRSLQRLNDTCCGTAHSSVYCSILEALEQGASGVKSGC
82	Q8Z1X2|Q8Z1X2	C	C	C	ZntR?	Zn	chromosome	no	141	Q8Z1X2|Q8Z1X2 Putative Zn(II)-responsive regulator. [Salmonella typhi]	MYRIGELAKLADVTPDTIRYYEKQQMMDHEVRTEGGFRLYTENDLQRLKFIRYARQLGFTLESIRELLSIRIDPEHHTCQESKSIVQERLQEVEARIAELQTMQRSLQRLNDACCGTAHSSVYCSILEALEQGASGAKSVC
18	Q8ZJ85|Q8ZJ85	C	C	C	ZntR?	Zn	chromosome	no	141	Q8ZJ85|Q8ZJ85 MerR-family transcriptional regulator. [Yersinia pestis]	MLKIGQLAKLADVTPDTIRYYEKQGMMDHGERTDGGYRLYTDQDLQRLRFIRYAKQLGFTLDTIAELLSIRIDPDHHTCQESKSIVDSRLSDVEGKIRELERMRDSLKRLSEACCGTSHATTYCSILEALEQGATEELIKV
83	Q8ZLM3|Q8ZLM3	C	C	C	ZntR?	Zn	chromosome	no	141	Q8ZLM3|Q8ZLM3 Zn(II)-responsive transcriptional regulator (MerR family). [Salmonella typhimurium]	MYRIGELAKLADVTPDTIRYYEKQQMMDHEVRTEGGFRLYTENDLQRLKFIRYARQLGFTLDSIRELLSIRIDPEHHTCQESKSIVQERLQEVEARIAELQTMQRSLQRLNDACCGTAHSSVYCSILEALEQGASGAKSGC
1	CAD95484|CAD95484	C	A	C		unknown metal	chromosome	no	146	CAD95484|CAD95484 PROBABLE TRANSCRIPTIONAL REGULATORY PROTEIN (PROBABLY MERR-FAMILY). [Mycobacterium bovis]	MKISEVAALTNTSTKTLRFYENSGLLPPPARTASGYRNYGPEIVDRLRFIHRGQAAGLALQEVRQILAIHDRGEAPCAHVRQLLSTRIDEVRAQIAELIALEGHLQTLLDHASYGPPTEHDHSTVCWILESDLDEPTAIEVSDIHA
97	P22896|MERR_THIFE	C	C	-		unknown metal	pTF-FC2	no	122	P22896|MERR_THIFE Mercuric resistance operon regulatory protein (Fragment). [Thiobacillus ferrooxidans]	MEDTMHTIGKVATLAGVSTDTLRYYEKEHLIEPASRTAAGYRLYNDEAVRRIRFIKTAQHCGFSLSDIQELLTLKRTDSACCEDVRSVAIEKRLRIARKLRVLQAMSAALNDLIQSCEGGAA
98	P44617|Y293_HAEIN	C	C	C		unknown metal	chromosome	divergon HI0292 HI0291 HI0290 (AAC21956, AAC21964, AAC21955)	128	P44617|Y293_HAEIN Probable heavy metal dependent transcriptional regulator HI0293. [Haemophilus influenzae]	MNISEAAKLVGLSTKQIRDYEKMGLIKPAVRSLSGYRNYGESDLERLHFIRHSRNVGFSLHQIAQLLALQDNPKRSCREVKVLTAQHIATLNQQIEQLQKMVQKLQHWHDSCQGNDNPECLILNGLNG
15	Q55963|Y701_SYNY3	C	C	C		unknown metal	chromosome	no	137	Q55963|Y701_SYNY3 Hypothetical protein slr0701. [Synechocystis]	MSIMLTVSEVARKLGLNPQTLYFYERIGVVDHPQRNQSGYRVYQEKDLAILSFIRHAKDLGFSLEEIADILHLQSQQSLTCDEIYHKLTSKILQLESGIKEMEKMKDDLSKILSLCCQRISNGGKHGNCCLLNEQLT
6	Q87KT2|Q87KT2	C	C	C		unknown metal	chromosome	no	132	Q87KT2|Q87KT2 Transcriptional regulator, MerR family. [Vibrio parahaemolyticus]	MFQIGELAKRCGVTSDTLRFYEKNALIKPAGRSESGYRLYNEENQKQVRFILKAKELGLSLDEIKDLLEIKLEATEHSCAEVKAITSAKLELIDEKINELTKIRRALKKINDACCGHTNDDASHCSILAALE
21	Q87TU9|Q87TU9	C	C	C		unknown metal	chromosome	no	144	Q87TU9|Q87TU9 Transcriptional regulator, MerR family. [Pseudomonas syringae]	MSGIGALSKTTGCHIETIRYYEKIGLLPPALRSTGRHRIYTEKHRSRLIFIRQNRELGFPLDDIRELIALAADADRPCADALSVVKKHLAEVESKVAKLQQIRIELLSMSRTCESTCLGSNTPDCTIVESLFEPAAGARSGCCS
22	Q87WC9|Q87WC9	C	C	C		unknown metal	chromosome	no	144	Q87WC9|Q87WC9 Transcriptional regulator, MerR family. [Pseudomonas syringae]	MSGIGALSKSTGCHIETIRYYEKIGLLPPALRSTGRHRIYTEKHRSRLVFIRQNRELGFPLEDIRELIALAADADRPCADALSVVKKHLAEVESKVAKLQQIRVELLSMAGMCESTCLGSNTPDCTIVESLFEPAAGVRSGCCS
7	Q8DD05|Q8DD05	C	C	C		unknown metal	chromosome	no	132	Q8DD05|Q8DD05 Predicted transcriptional regulator. [Vibrio vulnificus]	MFQIGELAKRCGVSADTLRFYEKNALIKPAGRSESGYRLYNYENQKQVGFILKAKELGLSLEEIKELLEIKLEATEHSCAEVKAITSAKLALIDEKIAELNKIRRALKKINDACCGHVEDNASHCSILAALE
31	Q8DHQ7|Q8DHQ7	C	C	C		unknown metal	chromosome	operon tsl1887 (BAC09439)	168	Q8DHQ7|Q8DHQ7 Transcriptional regulator. [Synechococcus elongatus]	METRERNGASTMFQVGEVARRLGLNPQTLYFYERIGLMPSPRRSPAGYRLYGQPDLERLSFITQAKALGLSLDDIKELLMLQDRQRLSCQEVYDRLLKKIQHIDETISKLQTLRAQLTPLLNQCQRGLEQPQTGQQCVVFQQHPLATPAELFHHPSLHQEELNHDTQS
70	Q8DX34|Q8DX34	C	C	C	MerR Gr+ ?	Hg	chromosome (transposon)	operon merR2A2 (AAN00882-83)	130	Q8DX34|Q8DX34 Mercuric resistance operon regulatory protein MerR. [Streptococcus agalactiae]	MIYRISEFADKCGVNKETIRYYERKNLLQEPHRTEAGYRIYSYDDVKRVGFIKRIQELGFSLSEIYKLLGVVDKDEVRCQDMFEFVSKKQKEVQKQIEDLKRIETMLDDLKQRCPDEKKLHSCPIIETLT
71	Q8DZ62|Q8DZ62	C	C	C	MerR Gr+ ?	Hg	chromosome (transposon)	operon merR1A1 (AAN00130-29)	130	Q8DZ62|Q8DZ62 Mercuric resistance operon regulatory protein MerR. [Streptococcus agalactiae]	MIYRISEFADKCGVNKETIRYYERKNLLQEPHRTEAGYRIYSYDDVKRVGFIKRIQEFGFSLSEIYKLLGVVDKDEVRCQDMFEFVSKKQKEVQKQIEDLKRIETMLDDLKQRCPDEKKLHSCPIIETLT
2	Q8EGB7|Q8EGB7	A	C	C		Cu?	chromosome	neighbour SO1689 (AAN54744)	129	Q8EGB7|Q8EGB7 Transcriptional regulator, MerR family. [Shewanella oneidensis]	MKIGEVAKHTGLSVKSIRYYHDIGLVCAERNDAGYRVYRHRDIESLKFVHQCRDLGFSLEDCKLLLDLRNNDSRNAEDVKQLTRNHLAYVELQISKLQNLRSQLQQMVSECQGGEQPHCTIINSLNHQH
zntr	Q8EJM0|Q8EJM0	C	C	C		unknown metal	chromosome	operon SO0444 (AAN53526)	163	Q8EJM0|Q8EJM0 Transcriptional regulator, MerR family. [Shewanella oneidensis]	MYRIGELADLCEVKADTLRFYEKHGLLAPSSRTDSGYRVYTDADAARLRFILRAKAVGFTLSEISELLSIDLDKSNWACADVKGMVDLKLAQVQAKIAELLHFQTSLQSLSNACCGGPRSAEHCSILEALESSTERVRFEHDHGPGSHSEHAHIAATADKSGD
79	Q8RKW6|Q8RKW6	C	C	C	MerR Gr- ?	Hg	chromosome	operon merTPCA (AAM08065, AAM08084, AAM08059, AAM08005)	129	Q8RKW6|Q8RKW6 MerR. [Providencia rettgeri]	MYTIGKLAEQASINVETVRYYERRGLIEKPEKPHLGYRLYPLATLNRIKFIKRSQDLGFTLEEISNLLSLNDTPCIEVQEMTLHKLASVKAKIAGLRRLETVLTELLNECNSNTNQSHCPIIDSLLPED
17	Q8UGZ7|Q8UGZ7	C	C	C		unknown metal	chromosome	no	141	Q8UGZ7|Q8UGZ7 Transcriptional regulator, MerR family. [Agrobacterium tumefaciens]	MEKAMLSIGELSKRTGVKVPTIRYYEQMGLIREADRSDGNQRRYEKSDLERLAFIRHARDLGLNIEAIRELLALSQHRQMPCEGADRIAAEHLAHVREKIASLKKLEHELERIVSHCHGHSIEDCYVIRALSNHGMCEGEH
81	Q8YJM8|Q8YJM8	C	T	C		unknown metal	chromosome	divergon BMEI0053 (AAL51235)	140	Q8YJM8|Q8YJM8 Mercuric resistance operon regulatory protein. [Brucella melitensis]	MVSIPIGEASKASGVKVPTIRYYEQIGLLPVPPRTQGNRRLYDARDIQRLLFIRHARDLGFAVDSIRTLLDLQDKPDQSCAVADAIARARLTEVELRIARLQSLKTELLRMLDSTAHGRVDQCRVIEILGNHDECLHPTH
57	Q8YWI4|Q8YWI4	C	W	C		Cu?	chromosome	operon alr1627 alr1628 (BAB77993-94)	136	Q8YWI4|Q8YWI4 Transcriptional regulator. [Anabaena]	MLAQTEAKQIGVVAKESGVPIKTIRYYEELGLLTSSGRTEGGFRLFNSDVLARLHFIKRAQSLGLSLSEIKEFLNVHDGGELPCEHIKIKLEDKVKAIDEQIQQLLILRQELSGLLSGWEIKPDNSHKTICPIIEH
58	Q8ZS75|Q8ZS75	C	W	C		Cu?	chromosome	operon alr7635 alr7636 (BAB77278-29)	137	Q8ZS75|Q8ZS75 Transcriptional regulator. [Anabaena]	MLVQEEPKLIGNVAKSSGVPIKTIRYYEELGLLKSSARTEGGFRLFNSDVLERLHFIKRAQSLGLSLSEIKEFLNVHDGGELPCEHIKIKLEDKIKAIDEQIHQLLILRQELSGLVSGWETIPENPEKTICPIIERN
28	Q92RB5|Q92RB5	C	C	C		unknown metal	chromosome	no	155	Q92RB5|Q92RB5 Putative transcription regulator protein. [Rhizobium meliloti]	MTVFRPEVRSFNVGEMGRMYTIGDLSRRTGVKIPTIRYYEQMGLLAAPERSEGNQRRYEKRELETLAFIRHARDLGLSIEAIRDLLALSEHPERPCGEADRIATEHLASVREKIAQLRRLEHELERIVACHGDHTIGDCYVIRALADHSLCGNEH
40	Q930P4|Q930P4	R	C	C		unknown metal	pSymA	no	134	Q930P4|Q930P4 Putative regulator, MerR family. [Rhizobium meliloti]	MVQSQDLQELTIGKLAAAGGVGVETIRFYQRKGLLATPKRLEGVRRYGGEDVRRLRFIKQAQAAGFTLEEIGQLLALDAGHNRSAARELAKKKLEQLDARIGELNRAREALRKLVSECAEDKTGPCPILASFGV
56	Q98IB7|Q98IB7	C	R	C		unknown metal	chromosome	divergon mll2475 (BAB49598)	139	Q98IB7|Q98IB7 Probable transcriptional regulator. [Rhizobium loti]	MFSIGDLSRRTGVKVPTIRYYEQMGLVAAPERSEGNQRRYSRQELERLAFIRHARDLGFAVEDIRALIDLSGHPEQPCSHADQIAQEQLISVREKIAQLKRLETELERIASCRDGKTVGDCYVIRALSDHALCADEHVR
55	Q9CJQ3|Q9CJQ3	C	E	C		unknown metal	chromosome	divergon PM1942 (AAK04026)	132	Q9CJQ3|Q9CJQ3 Hypothetical protein PM1941. [Pasteurella multocida]	MSKFFKIKQASEQTGVHLETIRYYEKQGLIAPTHQQNGYRVFDENQLEQLRFIKTCRNIGLSLSNIKTLLQLQQTPNKQCNEINALAEQHLAYLDEQITELQQVKTFLMQFVGCENKTVDKCQIIQGIKEKE
89	Q9EY71|Q9EY71	C	C	C	MerR Gr- ?	Hg	chromosome	divergon merTPCAD (AAF99442-46)	150	Q9EY71|Q9EY71 Regulatory protein MerR. [Alteromonas haloplanktis]	MVTLIRYKVSKQKVSKVIDNVSKRTISMLAKELSVNVETIRFYERKGLIKQPPKPMQGYRHYPKETVNRIHFIKRSQELGFTLNEIEGLLALNDSPCSKVQELANKKLIAVQKKMADLLLLEHALEEHLGQCQNNDDDSHCPIIDSLQPK
90	Q9F3U8|Q9F3U8	C	C	C	MerR Gr- ?	Hg	chromosome	operon merRTPA (CAC14712-15)	133	Q9F3U8|Q9F3U8 MerR protein. [Pseudomonas]	MYTISQLAKSAGVNVETVRYYERRGRIEQPDKPTEGYRRYPVTTLNRIRFIKRAQELGFTLEEISHLMMLDNTPCQEVQDMASHKLVSVRAKMADLRRLETVLNDLLNQCAANPDQTHCPIIDSLLPEDRKSR
41	Q9HU68|Q9HU68	R	C	C		unknown metal	chromosome	no	141	Q9HU68|Q9HU68 Probable transcriptional regulator. [Pseudomonas aeruginosa]	MRQLDIGEVARRSGVPASTLRYYEEKGLIASSGRHGLRRLFDAGVLERLALIGLGRAAGLSLDEIAGMGAADGALRIDRAALAAKADELDRTIRRLAAMRDGLRHAAACPAREHMDCPTFRRLLRAAAAGAIKPRRKAPGA
11	Q9KV79|Q9KV79	C	C	C		unknown metal	chromosome	no	133	Q9KV79|Q9KV79 Transcriptional regulator, MerR family. [Vibrio cholerae]	MMFQIGELAKRCGVSTDTLRFYEKNELIAPATRTESGYRLYDEKSQQQVTFILKAKELGLSLEEIKELLEIRLEATEHSCAEVKAITSAKLAVIDQKIEELTRIRSALKKINDACCGHVEDNASHCSILAALE
0	Q9L1K7|Q9L1K7	C	A	C		unknown metal	chromosome	operon SCO5438 (CAB72414)	132	Q9L1K7|Q9L1K7 Putative MerR-family transcriptional regulator. [Streptomyces coelicolor]	MRIGELAARAGTTTRTLRYYESRGLLPARRGGNGYRTYDEDDLKLLRQIRTLQDFGFDLEETRPFVECLRAGHPEGDSCPASLVVYRRKLAELDTLIEQLTSVRAQVAAQLTRAEAAAPGGPEPKCELGGHG
37	Q9XAX1|Q9XAX1	C	C	C	MerR Gr- ?	Hg	pRA2	divergon merTP (AAD40338, AAC33271)	132	Q9XAX1|Q9XAX1 MerR. [Pseudomonas alcaligenes]	MATELTIGKLADAAGVNVETIRYYQRRGLLDEPAKPLGGHRRYPVDMVKRLRFIKRAQALGFTLSEVGGLLTLDESCACAETRARAARKLALIEQKMADLVVMQQLLGELVQQCDAGDGGTICPIIEALIRE
	Q9ZM24|Q9ZM24	N	K	-					123	Q9ZM24|Q9ZM24 Putative transcriptional regulator. [Helicobacter pylori j99]	MYDYDEPLYLISVVAKILGVHPQTSRQYEKEGLIEPSRTDGKMRLYSQRDMDKIKTILRLTRDMGVNLAGVDIILRLKEKLDELDNLNKELQDALHKHSKNTKTPTKNLNTPTNFYELILFKK
	Q9ZHI4								148	Q9ZHI4|SOXR_CHRVO Transcriptional activator soxR homolog. [Chromobacterium violaceum]	MEESTITIGRLAKRTGVAASALRFYEARGLIHSVGEAGKTRRYRRDAIRRVSFIRVAQAMGMSLQDIGAALADLPSQRTPTADDWARISQAWKPLLQERIEALCRLRDQLDSCIGCGCLSLERCKLYNPDDKAGEQGCGPRFLLDEKA
	Q9ZA39|Q9ZA39	R	A	A					196	Q9ZA39|Q9ZA39 Putative transcriptional activator. [Streptomyces violaceoruber]	MTVARPAHHVTELTVGQLSARSGVAVTALHFYESKGLIKSRRTPGNQRRYTRDTLRRISVIRVAQRMGIPLSTVAEALAELPEERTPTREDWARLSRRWRADLNERIEQLLALRDGLEDCIGCGCLSVRDCPLTNPYDELGEEGPGPRRLLREPTGAAARGGARGRARTARTAERTAPVADPCGGVSPSCQGGATD
	Q9Z4T3|Q9Z4T3	Y	P	K					242	Q9Z4T3|Q9Z4T3 ORF 242 protein (Putative regulatory proteins, merR family). [Salmonella typhimurium]	MSYSIGEFARLCGINAATLRAWQRRYGLLKPQRTDGGHRLYSDDDIRQALSILDWVRKGVPISQVKPLLSRPVIRLGDNWITIQETMLQHLHEGRIDALRQLIYDCGREYPRAELVTHLLRPLRSKVSAHLPAVMTLREILDGIIIAYTSFCLEGDRKAPGNNAFISGWNLSDHCEIWLETLTRTGQELRLNVLPSPPVVLAPELFAQRKWFLVTTGKLTAGQKKQLAQWRNVVASLEVITL
	Q9Z3Y7								121	Q9Z3Y7|Q9Z3Y7 MerD. [Pseudomonas]	MNAYTVSRLALDAGVSVHIVRDYLLRGLLRPVACTTGGYGLFDDAALQRLCFVRAAFEAGIGLGALAPLCRALDAANCDETAAHLVVLRQFVKRRRETLAILEIHLAAMPTAPAQHAESLP
	Q9X8X6|Q9X8X6	A	N	G					124	Q9X8X6|Q9X8X6 Putative transcriptional regulator. [Streptomyces coelicolor]	MRIGELSARTGASRRSLRYYEEQGLLVSSRSPSGQRHYEEEHVQRVRLVQAFLAAGVSSGTLVEMVPCMSEPSEGRARQALEIMGRERARLSEDIDGLVAARDALDHLIEDNHAYLTRSADGEV
	Q9X8E8|Q9X8E8	P	A	A					150	Q9X8E8|Q9X8E8 Putative merR-family transcriptional regulator. [Streptomyces coelicolor]	MDDVDDVDDRHMQIGEVAARTELSLRTIRHYEETGLVIPSARSQGGFRLYTETDVARLMVIRRMKPLGFTLEQMRDLLDATDRLDGDARLDPAERAALLERVRTYQQAAAEQVEKLRTQLSRAEDFATTLTARLNRTAPPAGTQPDDDTP
	Q9X7N9|Q9X7N9	R	V	Q					251	Q9X7N9|Q9X7N9 Putative transcriptional regulator. [Streptomyces coelicolor]	MRERFHSVGETAILLHMTTTDTAEPTLTIDELAARAGVTVRTVRFYGTRGLLPPPVLGPRRVGHYGREHLARLALIEELQHQGMTLAAIERYLKRLPDDLSPHDLALHRAVVASWAPEAVERVTREELGRRAGRPLTDEEVERLGAMDVVVPDGDAYRVDVGLLRLGVELLDVPFSPETVLAARTALLEHSRAAARDLSRLLRDAVAEREAPEVRSLSAHMHPLVVQALLTTFQRSLREELREWLDKEAGE
	Q9X7G3|Q9X7G3	L	C	V					219	Q9X7G3|Q9X7G3 Orf219. [Methylobacterium]	MDVKAARKSGLKKVGEVADIFGTTPRTLLYYEEQGIISPRKTARGTRVYSDADIRRFEVAYKLSCLGVPLKTIKDLALTRHNALTGDESGRKLSNIIDGLVEDLQRQIRHLDYMKQDLERGRLMIRLCWDCKNKPSRLTCPNCPCEIHMEQSQLLWLTWDADREVSAQGPLNPPRTKCMEASLPNVPTEAVADASTSRVDPARRRRRGRQPLERTRNSK
	Q9WWL1								129	Q9WWL1|Q9WWL1 Mercury resistance operon negative regulator MERR2 (Regulator protein). [Bacillus]	MEDLTIGQLAQQTGVSRKAIRLYEEKELILPSIKRSEGNYRVYNQEHVFCINGIKQLRSLGVSLEEMKDLIVIFEKNTVEIEPHLQHLLKDKLTKIDEQINELQKLRKHIESYLDSPKEAFNQMEGFKQ
	Q9WTI4								120	Q9WTI4|Q9WTI4 MerD protein (Putative mercuric resistance operon coregulator). [Escherichia coli]	MSAYTVSQLAHNAGVSVHIVRDYLVRGLLRPVACTTGGYGVFDDAALQRLCFVRAAFEAGIGLDALARLCRALDAADGAQAAAQLAVLRQLVERRRAALAHLDAQLASMPAERAHEEALP
	Q9S255								175	Q9S255|Q9S255 Putative soxR-like transcriptional regulator. [Streptomyces coelicolor]	MPQIPEKIQELTVGQLADRSGAAVSALHFYESKGLITSRRTSGNQRRFARDALRRVAFVRAAQRVGIPLATIREALAELPEGRTPTEDDWARLSESWRSELDERIKQLNRLRDHLTDCIGCGCLSLETCVLSNPDDAFGERSAGSRLLVERRGSTARGGRAPSRAREPEVPCCGD
	Q9S0Y7								129	Q9S0Y7|Q9S0Y7 MerR2. [Clostridium butyricum]	MEDLTIGQLAQQTGVSRKAIRLYEEKELILPSIKRTGGNYRVYNQEHVFCINGIKQLRSLGVSLEEMKDLIVIFEKNTVEIEPHLQHLLKDKLTKIDEQINELQKLRKHIESYLDSPKEAFNQMEGFKQ
	Q9RYQ6|Q9RYQ6	V	D	-					154	Q9RYQ6|Q9RYQ6 Transcriptional regulator, MERR family. [Deinococcus radiodurans]	MTTPSKSTAPTDEAGSDLTFYTTAELAREAGVTRRTVMHYAEIGLLPPDQVTASGRVLYAPYSLRLLRDLIDLRALGMTLEESRDMVTLRRATHAPDGTYRRDWVREDVPLSDEQLQRLQTRLHVLNSAYERQKDNLARFDRWLTKRFVATRDS
	Q9RVT8|Q9RVT8	S	W	A					257	Q9RVT8|Q9RVT8 Transcriptional regulator, MERR family. [Deinococcus radiodurans]	MLVVCSTSLMGSDAKHRPVYVISVAAELVDMHPQTLRLYERKGLIRPGRSSGKTRLYSERDIEHLREIRRLTQELGVNXAGVEEVMRLQHQLDDLQQEFEAEIERIEDELREQARPRALPAPDAPPDPRDRPVYVISIAAELVDMHPQTLRLYERKQLIHPGRSSGKTRLYSERDIEHLREIRRLTQELGVNLAGVEEIMRLRHELDASRAHLEGNVRRLQDDLSERMTTWRTLPAPESEAGPEEDAAAADAGEDQN
	Q9RVB8|Q9RVB8	T	V	T					137	Q9RVB8|Q9RVB8 Transcriptional regulator, MERR family. [Deinococcus radiodurans]	MKIGEFAARSGVPARLLRYYEEQGLLRPERRDNGYREYSADMLASAAQIRGLLEAGLPISIIRDILPCLGGEEIYLERLTPRTRQRLEHERSRIDARIRCLKRNREALDAYLKAVPLTWGEDGTPAPDGGTERLQRK
	Q9RS21|Q9RS21	T	V	G					155	Q9RS21|Q9RS21 Transcriptional regulator, MERR family. [Deinococcus radiodurans]	MTIMTEPARYKVGEVAARLGLTLRTLKYYEELGLVTPERTDSRYRMYSEADVQRLERIRRMRALGLSLGTIQAISTHPQESDPDGRQVLTQEALHTLESDLSSQLTVLSTRITAAEKELKDARALRRDVQRDLDYVQRRLAGAQVGELLREKDPA
	Q9RRP0|Q9RRP0	A	L	C					280	Q9RRP0|Q9RRP0 Transcriptional regulator, MERR family. [Deinococcus radiodurans]	MTDPDPPHTAHLTISAFASASRLSVKALRLYDELELLPPARVDEGNGYRLYSPAQLPDARLIARLRGLGLPLADIRRVLDALPAHRPELLRSLWAQQRAEHTRRAELARLILCQLQGETTMPNHVVQTRSVPAQPVATLTRRVGVAELPAAIGAGLSELQQQLAAQGARPTAAPFVIYHGEVNADSDGPIELCQPYAGALQPVSGLILREEPAHHEAFVTLTKAEFAFPTILSAYDAAESFARAHGQSGPLHCREVYPHDWDRLNEDDAAGEVAWPYTPR
	Q9RRH2|Q9RRH2	L	Q	-					127	Q9RRH2|Q9RRH2 Transcriptional regulator, MERR family. [Deinococcus radiodurans]	MAPLPSLSIREVAERSGCPASALRYYEDAGLIAALPRLETAARCYDPRVLDTLSVITALRGVGFGIREIRALLDIRQPGDPAPLRLKKAEQALDRLTEVLAERRRTLEEAEKLLRRWEAEVAEAQQS
	Q9RP67								255	Q9RP67|SKGA_CAUCR Transcriptional regulator skgA (Stationary-phase regulation of katG protein). [Caulobacter crescentus]	MSVYTVKQMARLSGVSVRALHHYDAIGLLKPRAVGANGYRYYDRQDLLRLQQILFHRALETPLKDIQAALDQPGFDLAAALRAQRERLAAQAERYARLVDVVDRTLADLEGDETMDDKHLFEGFDPEKQARHEAWLVEHYGDEATRRIADAKAGMKSWGKKDWSQFQEEAKAIEHDLAKALTQGLPVDSAPVTAIMRRHWAWVGRSWNREPTPDAFAGLGHLYQANPEFTARYEAIAPGLTEYFSEAMRAFARGR
	Q9RMU7|Q9RMU7	L	L	K					217	Q9RMU7|Q9RMU7 Putative transposase OrfA. [Helicobacter pylori]	MNKRMLSIGQASKLLGVTIQTLRNWDKKDLLKPDELTKGGERRYKLESLRRINRSIVFNQDELKTIAYARVSSHDQQDDLIRQVQVLELYCARCGFNYEVIQDLGSGMNYYKKGLTKLLNLILDNQVKRLVLTHKDRLLRFGAELVFSICEAKGVEVVIINKGDENVRFEEELAKDVLEIITVFSARLYGSRSKKNKKLLDEMQEVITNNVSYLNHA
	Q9RKM5|Q9RKM5	W	G	V					319	Q9RKM5|Q9RKM5 Putative MerR family transcriptional regulator. [Streptomyces coelicolor]	MNGATPPHSIGELSARTGVSVRTIRFYSDTGLLPPTDRTPAGYRRYGEAALDRLHLIGVLRELDVGLTTVRRVMDGDLTVAEVAAAHADATALQIRALRLRHSVLRLVARRDASPEETVLMHRIARLTSDERRRLIADFIAALEAGTPHARDAAAALRTALPELPDEPSDAQLAAWVELAELVADDGFRERMARAALPPADEDVLPGVAPEAVAELVPFVRRTVAGARAAGIDPEGDEAAPVVDAVTARFAAVLGRPDGPELREWLAGRFEAGHDPLVERYWRLVWTLNDWQVVPGHLPFQPWMAQALRRPGRVSPSRR
	Q9RKB4|Q9RKB4	P	L	R					215	Q9RKB4|Q9RKB4 Putative merR-family transcriptional regulator. [Streptomyces coelicolor]	MTEKREYRMAELARLAGITVRTVRFYRERKLIPPPRREGRIAWYDDHHLARLRTIAALLERGHTLNGIAELADAFDHGRDVGDLLGLGEPTEETPVRLTPEELAARFEGEVTPENLAAAMELGYLGTDGDELVHISHRLLEVSSALVREGIPLGEVLQAGVRVREHADALAELFADLILRHAPEPELHRLRPLARSVVEAELSLALDRRMRKQTD
	Q9RJZ0|Q9RJZ0	V	A	L					386	Q9RJZ0|Q9RJZ0 Putative DNA polymerase III beta chain. [Streptomyces coelicolor]	MIDPRPGSGSRVPDVENEMRSIGEMARESGLGVSALRFYDRAGVLVPARVDPASGYRWYAPGQLDEARVLARLRRTGLPLADIRLVLAGWSGADADLVRGLLQAHLRRLERGLAEARSEFSTLEALLDHRENPMTASPRTGTVRLSLPAPALADALDAVRFAAGRDPELPMLGGVLFDVEGDTLHLVATDRYRMAVARLAAVGHGGAREQVIVPAPLVDAMRALLGDDGPARFAVEGDRVTLEAAERQASGRRLAHDFPDYRRLVQLPPGRRVTVDVPEFREALESGPVRVAEDREPGRQARDVSVLSTVDDGTVIVCGEGAPDEEADGAAHHVGVDRGYLLDALAAADRDRLVLEFGPAATAPLAIRRMDDEGAFSVLMPVRLDD
	Q9RJS9|Q9RJS9	-	G	V					334	Q9RJS9|Q9RJS9 Putative transcriptional regulator. [Streptomyces coelicolor]	MLIGEVARRSGVSARMLRHYESLGLVRPSGRTGSGYREYSRADIRRIFHIESLRSLGLSLREIGRALDEPGFAPAALVDDLIRRTRERIAAETELLTRLRRIDAAGPAGWEDVLQAVALLQALGSKSADARQRAALSSVQDASVPVEALVDAVLSETDTNVAGALRWALARSGDDAAALLARGLDSPVAEVRARAVRALAELSGVEATARLRHALDGPDAVVRGYAALALGSRGAGEAVPTLVDMIVAGRNDTDAADALSVLASDPATADRIAAGLVGRLCDGTTDAAARGRLTQALAGIPGTRASSALAELSRDEERAVALTATYLLRLREEP
	Q9RJI2|Q9RJI2	P	V	A					340	Q9RJI2|Q9RJI2 Putative MerR-family transcriptional regulator. [Streptomyces coelicolor]	MFTSNDGLCGIGELAEGAGVTVKTVRFYSDRGLLPEASRSAGGHRRYGPEALDRLRLIRSLRALGLGVPEVRRILDERHAHGTAGGEGGALEAAVAGRLREVGSELRALRWREAALRLVQEAPPGEQADRLRLIGAVSVPPSTAPLVRFWRGWLPARMPARSAGAFLDVAVPQPPDEPAPAQVLAFARLNALTLAPCRPGTVQPQPEAHRAAGARGAALLYTGLAEAYELAGVHMRRGREPHPGEALDAFVASYTSAYGVRDTPGFRRRLAGQLAADPRLDGYWELVAEVTTAPGARPEPTPGSAHDWLLAALTAGTGAVPDQGTSPRQSKRRVSPGLGV
	Q9RIX3|Q9RIX3	E	T	E					275	Q9RIX3|Q9RIX3 Putative merR-family transcriptional regulator. [Streptomyces coelicolor]	MADRLTIGEFSRITHLSIRMLRRYHEQDLLVPAEVDPDTGYRYYSPAQIRPALTVRRFRDLDLPLADLRRFLAAESADGPDDGTAQQVVAAHLRRLEDRLGRTQRAVEVLRELLDPEAERAVTLEELPARRVLAVTLDVPEGAGLDWYDEAMCDVDSAAGERSVLPPGGRYEHTLFTEGHGRATVYVPFEAPLPPEMPGRVRELHLPRRTAAVATHQGRHDDLDLTYGAVGSFAARNDLRSQDLVEEVYLVGPRDTDRPELWRTLVAWLIAPENG
	Q9RIN0								246	Q9RIN0|Q9RIN0 TnpA protein (Transposase) (Transposase TNP6100) (Putative transposase). Regulator of PMRA (Transcriptional regulator, MERR family). [Bacteria; firmicutes; lactobacillales; streptococcaceae;streptococcus.corynebacterium glutamicum]	MYHIKEAAQLSGVSVKTLHHYDKIGLLVPLKSENGYRTYSQEDLERLQVILYYKYLGFSLEKIAELLKEERTDLLPHLTRQLDYLTRERQHLDTLISTLQKTIQEQKGERKMTIEEKFTGFSYQDNQKYHQEAVEKYGQEVMGQALERQKGHEDEATAAFNQVFQTLAQNLQVGLPATATENQEQAAKLLQAIRTYGFDCSIEVFGHIGKGYVYNPEFKENIDKFGSETAQYTSDAIAVYVQTNAE
	Q9RI53|Q9RI53	V	A	R					334	Q9RI53|Q9RI53 Putative DNA-binding regulator. [Streptomyces coelicolor]	MNAYTGDGDEPVDDGGPRRGGLTTGEVARRLGVAPTTVRTWDRRYGLGPDAHVDGRHRRWTAADLARLERMCALTATGLPPAEAARLARSEERPTAAGPRNTDAARRAPTGRRSRAGSGLQLGDVRQECRGIARAALRLDASALDELLLAAIAEHGLVAAWTEVIVPTLQAVGRKWETSGEKYVEVEHFLSWHVSGALRRAAPPAVEDRPGSTTVLACVPGENHTLPLEVLSAALTERGVPVRMFGGALPVESLVAAVRRTGPAAVGLWSQSRTTASRPLAQHVAAMEWGVRGARRRPVVLTLGPGWAGQAVAGLARPSGLAEAVAALEPSVYP
	Q9RHF7								121	Q9RHF7|Q9RHF7 MerD protein. [Acinetobacter calcoaceticus]	MNAYTVSRLALDAGVSVHIVRDYLLRGLLRPVACTPGGYGLFDDAALQRLCFVRAAFEAGIGLDALARLCRALDAADGDGASAQLAVLRQLVERRREALASLEMQLAAMPTEPAQHAESLP
	Q9RDW8								120	Q9RDW8|Q9RDW8 GlnR protein. [Lactobacillus rhamnosus]	MAEIADLRTRSVLPIGTVMLLTDLTARQIRYYETQGLVKPQRNAGNHRTYSLNDVDELLEIRSQMADGFTLADVKRLKHPRHREDSDAEVRKVLRDELLNQSRLNQSPDPGPVIGFRQSH
	Q9RDQ6|Q9RDQ6	Y	G	R					196	Q9RDQ6|Q9RDQ6 Putative merR-family transciptional regulator. [Streptomyces coelicolor]	MSRGFSDDGFPPKALAWSALQGHSVTVMTVMQTTAGTLVPNATSNATGTAGGTDVCSAPPPRHPRPDGQDSYTISEVVAFTGLTAHTLRWYERIGLMSHIDRSHTGQRRYSNRDLDWLDFVGKLRMTGMPVADMVRYAEMVREGESTYPDRRELLESTRRDVLTRIAELQDTVAVLDRKISFYGDAGRAREGEGNR
	Q9RCE0								119	Q9RCE0|Q9RCE0 MerD protein. [Xanthomonas campestris]	MSSYKISKLAEQAGVSVHVVRDYLLRGLLHPVRRTDSGYGIFDAQSLNRLRFVRTAFEAGIDLRELARWCQSLDGGGGDIDECRAHLRSLIAARRETLVALDRQLAAGLPHAEPESRHA
	Q9PN67								124	Q9PN67|Q9PN67 Putative heat shock transcriptional regulator. [Campylobacter jejuni]	MEQHYDEPVYLISVVAKVLSIHPQTLRQYEREGLIEPSRTDGKIRLYSQRDIDRIKLILRLTRDMGINLAGVDVILKLKNQLHEFENLIDELRLELSKQQDKEAASKAVVKHKNSFDLIFYEKK
	Q9PMB1|Q9PMB1	A	V	C					143	Q9PMB1|Q9PMB1 Putative transcriptional regulator. [Campylobacter jejuni]	MAYTIKKVEKETKISAHTLRFWAKKGLFPFVQKDENSVKYFSKSDIEWVKWIEWLRISGMPIEQVKHYIKLCSLGIKTAKERQEMLKQTKKKLQNQIKTLKESEKVLSKKIKIYEEMLANEVDGFNPESKDYQPCDKLHKFKG
	Q9PFD4|Q9PFD4	-	-	-					120	Q9PFD4|Q9PFD4 Hypothetical protein Xf0744. [Xylella fastidiosa]	MPMLDPGSNRELPTIPAKRYFSIGEVADLCDVKQHVLRYWETEFPSLEPAKRRGNRRYYQRHDVLLVRQIRSLLYEQGYTIGGARLRLEGESARNELTLSHQIIKQVRLELEEVLQLLRR
	Q9L7K7|Q9L7K7	G	H	R					136	Q9L7K7|Q9L7K7 OrfX. [Streptomyces]	MSTNRTRSMTIGELSHRTGVPIKTLREYTDTGLIYTVGRSPANYRLYDADALWCVHWIGELRGLGLTVAEIRASTRECLGRADRSVGPHLAELLHRSRERARWRITEQQQILARIDAFEADHRADLARARRPALGR
	Q9L1E2|Q9L1E2	M	V	A					304	Q9L1E2|Q9L1E2 Putative MerR-family transcriptional regulator. [Streptomyces coelicolor]	MTDDGTGLMTIGELARTTGLTVRTIRYWSDEGALPPHARSAGGYRLYDAASVARLELIRTLRELGLGLDAVRRVLAGETTVAQVAAAHVSALDAQIAALRVTRAVLSTVARRGSTAEETTLMNKLARLSTTERRRIIEDFMAEVFAGIDTADPDIRTRLRFAAADLPDDPTAEQVDAWVELAELIQDPEFRVTMRRMIEFNAADRGPDVPAGSSLWFMSRLVRLAGDAVREGVAPDSPRAAGIVRTLIGDADPAVVLERLTAVANVRLARYRELSAIVNGLEPPSAHEDQFRWVVAALSARKAG
	Q9L0F4|Q9L0F4	-	-	-					118	Q9L0F4|Q9L0F4 Hypothetical protein SCO4688. [Streptomyces coelicolor]	MTAGTPLGRIDDDDYPAYTMGRAAEMLGTTPAFLRALGEARLITPLRSEGGHRRYSRYQLRIAARAREMVDQGTAIEAACRIIILEDQLEEAQRINEELRSGGAEASGDSSGSGRPAR
	Q9L018|Q9L018	E	M	H					253	Q9L018|Q9L018 Hypothetical protein SCO2295. [Streptomyces coelicolor]	MRIGELADTVGVTTRTVRHYHHQGLLPEPERLANGYRTYTLRHVVVLARIRRLTELGLGLAEVRDVLADDAGKDLAEVLEELDSDLARQEAAIRERRTRLRALLGTEGGVPPEGPVSPELAELFAGIGDVSGSPMALRDREMLVLLESTVAPEERAGLLAAMRGALGSPEAAARARRTYELLDELADAGADDPRVAEAARVLADCMPAELLPEEGFDLDPGHGLLRALYADFAPAQAEAVRRAMEIAARGRRS
	Q9KZY3|Q9KZY3	D	L	C					294	Q9KZY3|Q9KZY3 Putative merR-family transcriptional regulator. [Streptomyces coelicolor]	MDDGVDDCVDDGAHDALLTIGAFAARARLSAKALRLYDRLGLLAPAHVDEATGYRYYRAGQAERARLVALLRRLDMPLARIAEVVRADGDRAAGLLDGYWADVEARVAGQRTLVAYLRGRLSGRDSEVYGEFVVETVDVPEQVVISETRHTLASELPAWIGASLGRLEEAARGCGGVTAAPYVVYHSDVSMESDGPAESCVPVADGAAARAWSEERGRAWQTRVRVEPAGRLAYTRITKAQVAYPQILAAFGAVEEWIAAHGLTVAGPCREVYFADWEAAGPGDPVCDVAFPVN
	Q9KZS6|Q9KZS6	E	Y	G					135	Q9KZS6|Q9KZS6 Putative MerR-family transcriptional regulator. [Streptomyces coelicolor]	MSGQSLSIGEVAERTGLSVHALRFYEREGLLVGPVRRTSGGRRRYSSFDVDWLLICVKLRESGMPLADLKQFAALVRQGPGNEAERLRLLDTHQRRVDAQIEALEECRTVIAWKVGVYAEHLARGEAGGLWDPTA
	Q9KZP9|Q9KZP9	G	L	G					246	Q9KZP9|Q9KZP9 Hypothetical protein SCO1383. [Streptomyces coelicolor]	MFQTPSGGAGQGAAATDSGLMSIGAVLNALRDEFPDITISKIRFLESEGLVEPRRTPAGYRKFGAHDVERLGQVLRMQRDHYLPLKVIREHLDAVERGEAVALPRVGRQRDGEAAAPEPAEGPTVARIGRDELLATAGIGEQELKEWESYGLLVPLPDGAYDAEAVTVASLVVQLGRFGIEPRHLRVMKAAADREAGLVDQVVAPLKRHRNPQTRAHAEARTKELAGLAVKLHAALVQTALGVRLP
	Q9KZ46|Q9KZ46	P	S	-					115	Q9KZ46|Q9KZ46 Putative MerR-family transcriptional regulator. [Streptomyces coelicolor]	MTTLTPAAAADRTGVSIDTLRYYEREGLIGPVRRSTGGRREYTEEDVFWIGLVTCFREAGLGIADLRGFVAILRGEHSPQDRVAFLRERRTALEQRVAALCRAMEVLDDKIAYYS
	Q9KYZ9|Q9KYZ9	E	V	E					360	Q9KYZ9|Q9KYZ9 Putative regulatory protein. [Streptomyces coelicolor]	MDVELLTIGAFAKATRLSPKALRLYDELGLLPPARVDPVTGYRRYAPEQVQRARLVAWLRRLGMPLARIRHVCSLDAGAAAGEVRAFWARAEAETAARRDLAAFLVDHLTRKDPAMSATTPALGMRYAAASDTGLVRESNQDTAYAGSRLLAVADGFGDEGAPASAAAVESLRRLESGGVPADGLLNVLADAVEEAERAVHDAVGSGPARQQAGTTLTAMLWTGSQLGLVHIGDSRVYLLRDGELFQITHDHTVVQSMVDEGRITPEEAASHPQRSLLVRALGRGADATAEMRLQDARPGDRYLLCSDGLSAVVPGEEIRRVLAAPGEPGATVRELVALANGSGGPDNVSCVVADVVPGA
	Q9KY77|Q9KY77	V	E	C					305	Q9KY77|Q9KY77 Putative transcriptional regulator. [Streptomyces coelicolor]	MRSSFMPPRQVKIGDAAAFVGSTPRAIRHYHEIGLLPEPERGSDGRRRYGYEDMIRLLWIRRTADAGIALDDIRDAFATGTDSAGAESGEDVAGILERLEETLAEREAELRRQRAAVRRMRTEGSRTGLLSDFVTERLKSAPEGSLRQADLDSLLVTERILGPLGAAVQATRFVVLATHPALREESDRVDDAEEALDDGVAVDDPRVAQVAAERRAFESALEAVIEESGPGADDDALFDAWDTLHPAADGAGEADSVSAFEATGWMPYDFSPARLRCMELAAELAADPSARDNTAAQSYRAEPSS
	Q9KNA9|Q9KNA9	A	R	C					265	Q9KNA9|Q9KNA9 Transcriptional regulator, MerR family. [Vibrio cholerae]	MVCDEKRYAIREVAEITGVKPVTLRAWQRRYNLVQPDRTEKGHRLFTDQDIEMIRQIQSWLAKGVAIGKVGALLQSGVSESESIPQPVGQLEECETLLTALAALQRSKAEQIIATVLKEYPLSVMQAQFVQPVTEALERVKGPLRSLQIGLFRTLMLSKLAFILDAENKAAVKGKCLCISLDEAGSLNAWLWALAWAENGHQVTLLEAVDDIRGLLENPGLAQYQILALHAHRALPAAQQSALASLQQQFGEQCVLSNVLQQLQS
	Q9KN81								148	Q9KN81|Q9KN81 SoxR protein. [Vibrio cholerae]	MEMTVGDVAQRAGVKVSALHFYEQKGLIHSWRNQGNQRRYDRSVLRRIAVIKAAQMVGLTLEEIAEALAHLPKHEAPTRQDWQQMASHWHHFLDHRIQQLNALKEDLSGCIGCGCLSLESCAIYNPKDIRAMTFADKTRLSHPEEWSR
	Q9KMQ6|Q9KMQ6	S	P	C					392	Q9KMQ6|Q9KMQ6 Transcriptional regulator, putative. [Vibrio cholerae]	MYLISELAVKAGLSRTTLLYYEKLGLIRGQRLDNGYRYYNESDLQQLFLIQQLQSAGLSLKECEECLQAKLDRTLLERRLSQLDDEIEKKVRARELLLALLGERPQRELHHSLSKHAPNAYLSWLNTQGYSEKEALRLKWLSKDMNEHDIYMQDFMTVFASLQHWGPGSEQDSLKAISLMSMQNMQHILDIGCETGLSTLLLAENSSAHITAVDNEPIAIEQLEKQRQHSPWKEQISPVLGSMTALPFAAKSFDAIWAEGCVYIMGMENALKQWKPFLADNAILMVSDLVWLTENPKPEAQEFWQSEYPDIQSIPSRIKLFKKLGYEVMEHFSLGIDAWQNYWLPLQNRVQELKLRLTNSQALSDIEKEIAIYERSAAKDFTYQYFVLKLNH
	Q9KHL4								163	Q9KHL4|Q9KHL4 Putative regulatory protein EncE. [Streptomyces maritimus]	MAQERRMQIGEVAERTGLSLRTIRHYEEVGLIVPSARSKGGFPLYTQADVSRLMVIRRMKPLDFSLEEMRDLLEITDRLGAQDDPPAPVERERLRERLDAYRKVADARCETLRARLAMAEDFAATWRDGMNADARARSASERATSGGPLRRLWLTSDAPGLAG
	Q9KFR9								255	Q9KFR9|Q9KFR9 Transcriptional activator of multidrug-efflux transporter genes. [Bacillus halodurans]	MAMKVKEVAELVGTSVRTLHHYDEIGLLIPDETTEAGYRLYSDDNLEMLQQILFFKELGFSLKQIKEIVYSPTFDRLEALSLHRNMLLEKRSRIDQMVETIDKTIKHLKGEIHMTNEEKFAGFDFSHNPYEQEARERWGDEAVDRSNEKLGRLTKEEQQALGERMNQIYRRLAEMRHLSPQSQAAQEAIKDWYEFLNNNFGHHYTLEAFKGLGQMYVEDERFTQNIDQFGEGLALFMSKAMAAFVGSTEKIVKSP
	Q9KCS5|Q9KCS5	-	-	-					100	Q9KCS5|Q9KCS5 Transcriptional regulator. [Bacillus halodurans]	MSYKDKKVITIGMVSELTGLTERKIRYYEERKLVFPERTPGGTRKYSFLDVERLIDIANKMEDGMQTFEIRKMEQKQLRKKEVRDRMLRGQLNAAFNLRK
	Q9K7A9|Q9K7A9	-	-	-					51	Q9K7A9|Q9K7A9 Transcriptional regulator. [Bacillus halodurans]	MKISELSKKTGVSIRSLRYYEQKRLLHPTRLKNGYREYDESDIEKVKTVQS
	Q9K774								271	Q9K774|Q9K774 Transcriptional regulator of multidrug-efflux transporter genes. [Bacillus halodurans]	MKNQFPIGEMAKLHNTSIKTLRYYDEIGLLKPDYIDPNNGYRYYSTEQFEHLNTIHYLKELGFSLKEIKKHLEDRDIDGFLTLLEKQKELTEAKIKELERINRRFENRIHDIKWARHIEELGIVTIKDMEKRKIVRLKETIRSEPELEITLRQLENKSKMTSSIFIGGVGLTVSMRNIKSNKFNEYNSIFILIEDDIQNPLVATLQEGKYACIYFRGNHHDSPKYYKALLNYIQTNNLHMIGDAIERTIIDHYISESKDDYLTEIQIPIKY
	Q9K6Q3|Q9K6Q3	I	E	L					131	Q9K6Q3|Q9K6Q3 Transcriptional regulator (MerR family). [Bacillus halodurans]	MTIGEAAELTNVQTSAIRHWEKEGLLSPERNLENGYRLYTPVHIRQILLIRTLRKTVYFLDKMKEVVDAVEHQSIEKAKKITEEALVSIHQRNRQQFNGVHQMIELCIEVGMMEYNDPSLLYLPYWYEHHK
	Q9K674|Q9K674	Y	K	-					119	Q9K674|Q9K674 Transcriptional regulator (MerR family). [Bacillus halodurans]	MKINDVSQKTGLPISTLRFYERKNLIPDTLLTRDVNNYRIYNEKVVDYLEDVKTLLSIGFTLNDLSTLNSQERTLTYEEKMKFVENKLKEIEHKRKKLEKSKKILSEILGGKAHFKTKC
	Q9K5P2								97	Q9K5P2|Q9K5P2 Transcriptional regulator of the bltD operon. [Bacillus halodurans]	MNMNPQIHLTTGQFAKLMGVSKDTLFHYDKIGIFSPEITADNGYRYYSVYQSDVFYVITTLKELDMPLKEIKTYLEKRSPEELVLLLEKEADLLTKK
	Q9JR70|Q9JR70	I	Q	L					135	Q9JR70|Q9JR70 Putative transcriptional regulator (Transcriptional regulator, MerR family). [Neisseria meningitidis]	MTYTTAKAAEKIGISAHTLRFYDKEGLLPNIGRDEYGNRCFTDNDLQWLGLLQCLKNTGMSLKDIKRFAECTVIGDDTIEERLSLFENQIENVKCQIAELKRYLDLLEYKLAFYQKAKALGSVKAVNLPQIPETA
	Q9I295|Q9I295	Q	C	K					134	Q9I295|Q9I295 Probable transcriptional regulator. [Pseudomonas aeruginosa]	MSITYTISDLARELDITTRAIRFYEEQGLLSPERRGQERIYSPRDKVSLKLILRGKRIGFSLAECRELIELYDPDPSSGNQKQLNTMLEKIAERRAQLEQQLLDIEQMQLELDTAEERCRAALIKSYNKHTVET
	Q9I0C4|Q9I0C4	V	R	R					162	Q9I0C4|Q9I0C4 Probable transcriptional regulator. [Pseudomonas aeruginosa]	MKIGELAKLTGLATSRIRFYEASGLIRSQRKANGYRDYAADTVWILELVTGAQGAGFSLEEIARLLPSGDGAWQHDELLEGLRRKVAEIEALQRRLEQNKAQLLVAIESIENKPDGLQCTENTQRVLERLREEGPPQTVGRPRQTRSRGASSTPAEQRLSDA
	Q9HVD3|Q9HVD3	L	V	L					299	Q9HVD3|Q9HVD3 Probable transcriptional regulator. [Pseudomonas aeruginosa]	MNSPHLERGGLPIREVTRLTGVHPVTLRAWERRYGLVVPQRTGKGHRLYSEEQVERIRRILVWLERGVAISQVRALLERPEETPAADVESPWERLHEQLLDAIAALAERRLDDLFNQAASLYPVATLCEKLLQPLLQHLERRWQGQFGARMERAFFFSWLRSKLGARLYHQQRLQQGAPLLLVNQSELSLEPNLWLCSWLLGSGEVPLQVFDWPLPPAELALACERLEARGVLLYASHRLNPEHLPRLLAGVSCPVVLVGPAVEIQREAFETLALTGLLLASTPLEARRLLGERGLLNP
	Q9HUT5|Q9HUT5	E	F	F					270	Q9HUT5|Q9HUT5 Probable transcriptional regulator. [Pseudomonas aeruginosa]	MLTIGQLARIFEISTKTLRHYDAIGLFVPARTGSDNGYRYYQPEQIEQLSRILALRRLDVPLEAIDRLKRDGALDDPQRLRHFLQRHQHTLREEISARQRLLAELDRTLATLAHWRIRNMHARIVERPAFSVVGMEYFGSAPGDTIGQLWERFIPREHEIAGKHDPEVSYGICAQQPNGEFHYVAGFEVQEGWPVPEGMVRFQVPAQKYAVFTHKGTAPQIAESFQAIYSHLLAERGLEPKAGVDFEYYDQRFRGPLDPNSQVDLYIPIY
	Q9FDU3|Q9FDU3	-	-	-					238	Q9FDU3|Q9FDU3 Orf1 protein. [Streptomyces griseus]	MRSSGDGTAAGGPYPQHGSGADHAIRQPVQPAAVAAGGVAAASDAGDIGYRGPTACAAAGITYRQLDYWARTGLVEPSVRPAYGSGTQRLYSFRDVVLLKIVKRFLDTGVALQNIRTTVQHLRARGFQDLERMTLMSDGATVYECSSPDEVVSLLQGGQGVFGIASPASGSWAWTLGKASPPSFLGAGCRSWTSSAPPGSGRRPSKTRRPRPRGRRAGRRRAGGGWRPRPWWGRPCRS
	Q9FA26|Q9FA26	F	Y	E					272	Q9FA26|Q9FA26 Transcriptional activator. [Clostridium difficile]	MEKQYFTTGEFAKLCGISKQTLIFYDKIGIFSPEYKDKNNYRYYSVYQYDTLDILQSLREIGMSLEEIKEYIQNRTPQLCVKMLKEEEKKIREKIKKLRKISSKMQNRINITVEGISKMNSEEIYISKKFEEYLVLSSDLSNMSNSDFMMELIDFTNYCKSKNLYQGYELGVIVSNENIKNGDYLSISSFYLKIDKKIKDKKLYVKPEGMYACIKHIGKYEDSYKSYEKLKKYIYENEYKIIGNSYEESILDFFCESNEDNYMTEISIQVSR
	Q9F8G8								94	Q9F8G8|Q9F8G8 Mercuric resistance operon regulatory protein (Fragment). [Carboxydothermus hydrogenoformans]	RLPEVSKKFGLSPDTLRYYERIGLIPRVNRNESGIRDYTEEDCKWIEFVKCMRSAGVQVETLVEYVTLLSARRQNYRGQNTNPYRATGEISFPH
	Q9F390|Q9F390	S	A	-					132	Q9F390|Q9F390 Putative merR-family transcriptional regulator. [Streptomyces coelicolor]	MCAADHSREQVMRIGEVASRAGVSVRSVRYYEDQGLLASTRSAGGQRQYTEHEVERVQFLQRLYAAGLSSRTIAELLPCVDAPSEVHSDAALERMAQERDRLTEHIADLVRTRDALNALMTAAREYRDAQFA
	Q9F2R2|Q9F2R2	G	R	V					238	Q9F2R2|Q9F2R2 Putative merR-family transcriptional regulatory protein. [Streptomyces coelicolor]	MSNRERRLRTVDLARAVGLSTQQVRNYEDAGVLPPAGRTDAGYRVFGERHRDALLTYRALQPGYGAVTATRVMRAVHAGDVAGALALVDAAHAALHEERVALRAAGEALEALSGRDAAPPPRSGDGPHGLRIGEVAALVGVRTSALRVWEAAGLLVPGREHGTGYRVYGPADVRDARVVRTLRRSHHLFEQIRPVLEDLRRAGSGAALRAAVEARGRALTVRTRSMLAGAAALHAYLE
	Q9F1Y7|Q9F1Y7	A	H	R					371	Q9F1Y7|Q9F1Y7 0RF1. [Streptomyces coelicolor]	MEDHWTVGRVAELAHVSVRTLHHYDEIGLVRPSGRTAAGYRAYSADDVERLREVLGYRRLGFGLREIAELVGDPSADAVAHLRRLRGLLLERRARTDAMVAAIDRELDVRAKGLKVTPEEQLEALGARLYDEIGGAYTTTRRTEPRIAARIWDALGDARTVLNVGAGTGSYEPADREVTAVEPSAVMRKQRPAGAAPCVAAAAERLPFADGSFDVAMAVSTVHHWGDPMAGLREMRRVARRVVVLTFDTDEPGWQDRFWLTRDYLPEFATVLAEFPSLAGMAEAIGARAEPVPVPWDCADGLFEAYWRRPEAYLAEHVRRAASVWTKVGPEVERRAVRSLGDDLGSGRWAERNSDLAGLEAADLGLRLLIA
	Q9EYF2|Q9EYF2	Q	C	D					199	Q9EYF2|Q9EYF2 Hypothetical 23.0 kDa protein (Fragment). [Escherichia coli o157:h7]	MALYTIGEVALLCDINPVTLRAWQRRYGLLKPQRTDGGHRLFNDADIDRIREIKRWIDNGVQVSKVKMLLSNENVDVQNGWRDQQETLLTYLQSGNLHSLRTWIKERGQDYPAQTLTTHLFIPLRRRLQYQQPTLQALLAILDGVLINYIAICLASARKKQGKDALVVGWNIQDTTRLWLEGWIASQQGWRIDVLAHSL
	Q9EY66								145	Q9EY66|Q9EY66 Putative secondary regulatory protein MerD. [Alteromonas haloplanktis]	MIKSKVENIPVGEVSFLTEIPDINKFISSDDDALDFPLSISQLALAAQTSVHTVRNYVLENLVHCEEKTKSGHSLYGLCALKRLKFIRAARAAGLLVVDIKPLLMAIDAGERKVPEDIQKLLLTKIEHRKVFLNLVTNQIEEFCN
	Q9EX58|Q9EX58	S	V	N					380	Q9EX58|Q9EX58 Putative merR-family transcriptional regulator. [Streptomyces coelicolor]	MASGGIVGAVEDHWTVGRVAELAHVSVRTLHHYDEIGLVRPSGRTAAGYRAYSADDVERLREVLGYRRLGFGLREIAELVGDPSADAVAHLRRLRGLLLERRARTDAMVAAIDRELDVRAKGLKVTPEEQLEALGARLYDEIGGAYTTTRRTEPRIAARIWDALGDARTVLNVGAGTGSYEPADREVTAVEPSAVMRKQRPAGAAPCVAAAAERLPFADGSFDVAMAVSTVHHWGDPMAGLREMRRVARRVVVLTFDTDEPGWQDRFWLTRDYLPEFATVLAEFPSLAGMAEAIGARAEPVPVPWDCADGLFEAYWRRPEAYLAEHVRRAASVWTKVGPEVERRAVRSLGDDLGSGRWAERNSDLAGLEAADLGLRLLIA
	Q9CIW7|Q9CIW7	I	A	-					120	Q9CIW7|Q9CIW7 Transcriptional regulator. [Lactococcus lactis]	MVTIATVAGRTGISAYNLRFYEKEGLISVPRTKAGIRDFDEATESRINAIRHYRCAGLSLAQIKEVFANTDKHEMIIGVLKARKKEMEKELAELEKSMAYLDKKINIHQERLNEEATKLV
	Q9CFJ7|Q9CFJ7	L	A	I					144	Q9CFJ7|Q9CFJ7 Transcriptional regulator. [Lactococcus lactis]	MTKYTIGDISRKLNVSNDAVRYYDKEGLLPFAKRNKAGRREFTDDDLGYIEVIDCLKKSGIPIKDIAQFIDWCMEGDSTLDERLDFMKTHEEQLEEKIKVLEMNLAFLRWKIWYYQTAAEAGTESIHFIPGTTQVKPEIRDIFK
	Q9CEG4|Q9CEG4	K	D	Q					134	Q9CEG4|Q9CEG4 Transcriptional regulator. [Lactococcus lactis]	MNIKKAAELSGIKTDNIRYYERIGLIPKITRTESGIRNFTEANIRTLKFVKHMRDAGVQVEPLTRYMALVNEGNPETKEERIEILKNQVEQLRTEIIEKQSALDYLTFKIENYDEVMLPNEINLNQSSKETIKI
	Q9CE68|Q9CE68	I	Y	-					125	Q9CE68|Q9CE68 Transcriptional regulator. [Lactococcus lactis]	MTKTYKISEIALLTELPIATLRYYEELDLLKPARNSSNYREFTEADLEWIFFIKRAKATGMSLAKIQDYSRLREQGDSTIIQRISLLVEQERILRQQITDLEGHLDFILQKKHHYYETLQKNSES
	Q9CDL8								122	Q9CDL8|Q9CDL8 Glutamine synthetase repressor. [Lactococcus lactis]	MVKERELRRSMAVLPIGTVMKLTDLSARQIRYYEEQELIFPERSDGNRRMYSLNDIDALFDIADLLQEGNNIADIKEIYAKRDAKKAQTLSIGEVHHALEREFAQQGRFGTPDPTHFTQPRM
	Q9CB24								132	Q9CB24|Q9CB24 Heat shock regulator. [Mycobacterium leprae]	MMTRNSRDPRQQESRTFLISAAAELAGMHAQTLRTYDRLGLVSPSRASGGGRRYSQHDVELLRQVQRLSQNEGVNLAGIKRIIELTNQVEALQLKLQELTDELVMLRANQRRDLAVVPKSTALVLWQPRKPR
	Q9AQ30								239	Q9AQ30|Q9AQ30 Antiterminator protein Q. Nodulation transcriptional activator protein NolA. [Bacteria; proteobacteria; alphaproteobacteria; rhizobiales;bradyrhizobiaceae; bradyrhizobium.escherichia coli o157:h7.bradyrhizobium]	MTNATPRRRRWRIGELAEATGVTVRTLHHYEHTGLLTVSERTDGGHRMYDRESMQRVSQIRALRELGFSLPEIRKAIEGRTSLTDLLRNHLERIELQVARTTLLRDRLRNMTTQGETQVSVDELPATLDAMSRIEKRTPLAICTCASNATREDRWRKIRDELRSCMDQGAPACSERANAVARQARSLLTEIAGVDSTVSMILKVLTRLTEPHNLAGWDASLMRYLDLALAALENQLGKS
	Q9AHZ7|Q9AHZ7	N	V	-					115	Q9AHZ7|Q9AHZ7 YcbA. [Photorhabdus luminescens]	MNISEIAQRTGLTSKAIRFYEEKDLITPPERGDNGYRYYQQKHIDELTLLRQAKQVGFTLEECREFLVLFQNPNRHNADVKAATLHKVAXIEKTIKELQEIXSKLLTLAEEVPRR
	Q9AHJ9|Q9AHJ9	L	N	F					208	Q9AHJ9|Q9AHJ9 Putative regulatory protein. [Lactobacillus gasseri]	MLRVANDKLLSISEFAKLAGTTRRTLIFYDQKDVFKPMKIEETGYRYYSYEPLYQIGFILGLRDLGFSVEEIKDYLGGSSRDALNKKLISLKNKIELRIQNLKQLLAILRQKENDNFQLTDVDFYVVKECFLPDHDFWCSDPKADCSEAEIASSCNQFYQELGTGVMANKNLSGFITDLPQAKANTYANSGFRIIKKIIQSKSQHPDY
	Q9ABY9|Q9ABY9	A	L	Q					159	Q9ABY9|Q9ABY9 Transcriptional regulator, putative. [Caulobacter crescentus]	MADLRRPERTFTIRQLCNEFKATPRALRFYEDKGLLNPAREGLNRVYSHKDRVRLQLILRGKRVGLSLTEIRELLDLYDENDEGAAQMARSLKKFRERATALEQQRDDIDNALIELREACNRLERRLTEIRPDLLPRAADYEQVLRARLDGHAEAMLGK
	Q9A8I2|Q9A8I2	-	-	-					141	Q9A8I2|Q9A8I2 Hypothetical protein CC1371. [Caulobacter crescentus]	MAKGPNAFRTISEAAEELGVPQHVLRFWETKFSFIRPMKRAGGRRFYRPQDIAVLNGVRTLLHSEGLTIKGVQKLHRDHGLAHVIAAGLGSNGSASLEAEYDYAPRGKERPVGEETRDRLAFALADLTAIKSRLDGLLARG
	Q9A3W9|Q9A3W9	C	L	A					118	Q9A3W9|Q9A3W9 Transcriptional regulator, MerR family. [Caulobacter crescentus]	MKIGEIAKRAGVSTSRIRFYEEQGILPTAPRGANGYRDYPESLIATLGFIEQAQRLGFSLKEIAGHAALEGRPCEGLPQKLRAKLAEVDAHIAAAQARRAELVALIETLEPDGLEQAA
	Q99Y55|Q99Y55	V	L	T					245	Q99Y55|Q99Y55 Putative transcriptional activator regulator protein. [Streptococcus pyogenes]	MSQFYSTGELANLAGVSIRTVQYYDQRGILIPTALTAGGRRLYTDSDLEQLRMICFLRDLGFSIEQIRKVLAEENAAQVLELLLVDHIATAKEDLAAKEQQVDIAVKILDRLRKQDPQSLDFLMDISLSMKNQKAWKKLQWKMGISIFLAIVSYVGLILLSSYLQKFWLVYVAMGLFLPGFSWLVIYFRKQFIYLCPHCHQKFEPSFNEFALAGHTPRTRKLTCSHCHQKSYCLELAKEDTVSRR
	Q99Y40|Q99Y40	D	-	-					123	Q99Y40|Q99Y40 Putative transcriptional regulator (Putative transcriptional repressor of glutamine synthetase). [Streptococcus pyogenes]	MKEKELRRSMAVFPIGTVMTLTDLSARQIRYYEDQGLIKPERTQGNRRMFSLNDMDRLLEIKDFLSEGLNIAAIKREYVERQGKLMQKQKALTDADVRRILHDEMLTQSGFSTPSQHIGNFRI
	Q99S68|Q99S68	Q	I	D					138	Q99S68|Q99S68 Hypothetical protein SAV2201. [Staphylococcus aureus]	MKTKEVVALMNISQDTLRYYEKVGVIPPVNRDENGYRIYNDSDLNWIYLVKNLRNAGVSIESLIEFCRLAQLPKNKNIQTQQKQILNKQLEELNENLKTIHDARDLLKYKIDNYDNHIAKINASDNHDDNVERLWERK
	Q99RN9|Q99RN9	T	Y	Q					246	Q99RN9|Q99RN9 Hypothetical protein SAV2390. [Staphylococcus aureus]	MAYTYTLKDIIEITGVTKRTLHYYDEIGLLVPDKNDKNYRVYKQQDLEKLQKILILKSFDFDIAKIKQYISYDNEQLRKLLSEQISKLDKKISDLQLIRRSVCEFIKGLSLIDTSILNKTLQSQYDKEASIKYGHTKAYQSFIRRKDSLQSQDIRHKLTTIFNKFNHMSLSHYPIQDCSDLVFEWKAFMNTIADFDDETLCCIAKTYEDDTRFKDYFNSYDNQNLASYISEAVNYFLSNVNKSDNF
	Q99RC7|Q99RC7	S	T	A					254	Q99RC7|Q99RC7 Hypothetical protein SAV2508. [Staphylococcus aureus]	MSNYSTGELAKLCNVTTRTIQYYDRKGILKPQGFTEGKRRVYTEQQRQTLELILLLKDLGCALSDIDMLLKGEGTLKTLNTLLTMKQQEINQQVKQQQAVLNKIKNVQYYVNEASTSPITHLKDIEHVMSKSAEMKSIRRNIWISAGIIGIIQYSSIMSSILMKNKWPFLIALPFMNCYGIGVTFYYQQKVAYLCPNCQHIFSPSLWAVIKAKHTATTRRFECPNCHETHYCIEVPKAHMSTEQLEISHIQHNN
	Q98KU4|Q98KU4	V	C	L					128	Q98KU4|Q98KU4 Probable transcriptional regulator. [Rhizobium loti]	MREYYSITELTREFDVSTRTLRFYEDEGLVQPVRRGRTRLFRPSDRHLIRQIMRGKRLGFSINEIREIIQMYKEPPGEVGQLKLMIKRIEEKREDLRQKRRDLEETLAELDQAEESCVERLVELGVNT
	Q98HT5|Q98HT5	-	-	-					148	Q98HT5|Q98HT5 Probable transcriptional activator. [Rhizobium loti]	MAPATELTVGQVAMRSGVAVSALHFYETRGLIRSHRTSGNQRRYGRDVLRRVAIIKVAQEVGISLAEIGEALASLPEGRTPTRDDWSLLSTAWRDALDHKITQLKKLRDGLTDCIGCGCMTIDKCPLRNKGDRLAREGTGARRLLVES
	Q98BY3|Q98BY3	A	G	A					157	Q98BY3|Q98BY3 Transcriptional regulator. [Rhizobium loti]	MDIAEVSRRTGVPASTLRYYEEKGLVASIGRRGQRRLFDPAVLDRLALIALGRAGGFTLDDISSMLTPDGLPKMDRGRLDAKANELDQIIQRLRAIRKALRHAAKCPAARPMECPTFCRAVRLAGAGRFEVAPLAPFRAEAVSVTRRKRETGDVRLE
	Q98BD6|Q98BD6	T	L	A					150	Q98BD6|Q98BD6 Transcriptional regulator. [Rhizobium loti]	MSAGETAANTNNASVEAGEDLARIGEMAKKYGVTLRTLRFYEDKGLLNPQRDGSTRLYTRRDKARLKLILLGRKVGFSLRDVKQMMDLYDPTGSNTKQLRLALDKSEKQLARLQKQRALIDDAINELSGSMSAVRQMLAERTAPQASVAS
	Q982Z6|Q982Z6	A	D	A					210	Q982Z6|Q982Z6 Hypothetical protein mlr8426. [Rhizobium loti]	MIHSIWNELLFVEPDLAEDRSGSRSSVRISPMDKSPDAFRTISEVAEDLDLPQHVLRFWETRFNQIKPMKRGGGRRYYRPQDVELIKGIRHMLYDQGYTIKGVQKLLRENGNHFLVAIGNGDMAAVEAISQRKQADQVPLTPAAQPRGGDDELVGQPRVKPSRRFFGLGKSDEEGPVQPDSSKLSRDNRALLQEALFDLLECKRLLDQVR
	Q97TJ4|Q97TJ4	I	E	L					152	Q97TJ4|Q97TJ4 HTH transcriptional regulator MerR family. [Clostridium acetobutylicum]	MYYTISEVSKKINVSPHTLRFYAKEGLMPFVERSKSGIRMFKDEDFESLFMIECLKKSGMSIKDIKEFMNWCMQGDETIDQRLNMFRQQQERVIKQIAELKETLDLIKYKCWYYETAQAAGTCDIHTSLKLEDIPETIRNLKENMGKMYCHK
	Q97TD4|Q97TD4	E	I	-					123	Q97TD4|Q97TD4 Transcriptional regulator, MerR family. [Clostridium acetobutylicum]	MYYSIGEFSKLTGISIYTLRYYEKENLITSKRKENGRRFYDEKDLKWIEFIKRLKNTNMPIKEIKKYAVLRSLGKTTLEERFEMLIAHRENLKKEINSYIENLKELDNKIDYYREEINKNINL
	Q97S87|Q97S87	Q	-	-					118	Q97S87|Q97S87 Transcriptional regulator, MerR family. [Streptococcus pneumoniae]	MKEKEFRRNMAVFPIGSVMKLTDLSARQIRYYEDQELIKPDRNEGNRRMYSLNDMDRLLEIKDYISEGYNIAAIKKKYAEREAKSKKAVSQTEVRRALHNELLQQGRFASVQSPFGRG
	Q97NZ3|Q97NZ3	R	K	-					117	Q97NZ3|Q97NZ3 Transcriptional regulator, MerR family. [Streptococcus pneumoniae]	MNIKSASDLLGISADTIRYYERVGLVPPITRTATGIRDFQDQDIEALEFIKCFRSAGVSVDSLVDYMSLYQKGDETREERLGILEEEKQKLEERLSQLQTALNRLNLKIKLYKEGKF
	Q97LU3								132	Q97LU3|Q97LU3 Mercuric resistance operon regulatory protein, MerR family. [Clostridium acetobutylicum]	MRYYKIGELSKIVNLSIETIRYYEKIRLIPKPERFNNRYKKYSEMYIYRLKIIIKAKNYGFTLHEISNFLSEVSTSSIEDIDLSSTIMNKVQQIEKECERLNYKKNQLLKFEEEINDLQCPVLNRIINEKNT
	Q97L00|Q97L00	I	E	S					126	Q97L00|Q97L00 Predicted transcriptional regulator (MerR family). [Clostridium acetobutylicum]	MTIKEVSQKYDISADTLRYYERIKLIPAVNRNSSGIRDYTHEDCKWVQFIKCMRSAGLSIEVLIEYVKMFQEGNSTIGTRKQLLIEQRSQLVKKIKVMQQTLERLDKKIDGYEKRILLREKELKSQ
	Q97GB8|Q97GB8	A	Q	I					346	Q97GB8|Q97GB8 SoxR family transcriptional regulator fused to SAM-dependent methyltransferase. [Clostridium acetobutylicum]	MNTKKVCEKLKISPKALRLYEELNIIVPNRDENNYRNYSEDDLFKLRQVVVLKSIGIKLKSIKDILDKRKYEDNKVVNILYMQLKAVENRILELKKIEEVLREGINTGLNNDISYEKLFDKIDECVYESEKNINSWIDKWEFDTWAKNYDDYVYNNKDSLGLFESYDLVLENVAKKIKGMNAKKVIDFGCGTANIVKKLSSSIEYTGVDQSIEMLIRARTKNKAINLRIGNFLDKPFAEEEFDAVISSFAFHHLNCYEKKRAIRYLLKYIKKNGKVIIADLMFLSKEEKMKKRQQFIDNEEKDKWDTIEDEYYTDIESLKAYIEDSGLKIKFEHIVNYTFIVEITA
	Q97DM9								275	Q97DM9|Q97DM9 Multidrug-efflux transporter transcription regulator, BltR. [Clostridium acetobutylicum]	MENKIYLSTGELAKMLGVTKQTVIYYDKVGLISPAKRGEKHYRYYTLEQADELDSILTFRNLGVPIDTLKEYLSVRNAEGCIEMLGKQQERVILEIQKLDRIRKKIEGRSKLLKQVLGVKDFEKVRFTYEDKKAYMIEPCYGKDEKSYMQSFISICNKSKELQIDFQNPICSIITKEALKSEDYKDVSYFGIRIPKDFIGHIVSRFEKPDGIYASTYHKGSYDTMYLSYKRLIENIKEQGYEVCGNAYEVDLLSTLTSVSSDEYLKLISIQVCKV
	Q97DK1|Q97DK1	K	C	E					243	Q97DK1|Q97DK1 Transcriptional regulator, merR family. [Clostridium acetobutylicum]	MKINEVAKLTGITIRTLHYYDEIGLLKPSEITGAGYRLYDENSLSKLQQILFFRELEFPLNEIKEIMRSSQYDTAEALKRQKELLIKKRERIDKLITLVENTIKGEGKMSFEEFDMTEIEESKKKYAKEVKERFGGSDAYIESEKKTSNYGREEWQKINDECKNILKAFADNRDKAPESKEVQELVKEWQLFITESFYNCTNDILRGLGYMYVEDERFKKNIDSNGEGTAEFISKAIKIYCEK
	Q97DH0|Q97DH0	L	H	L					126	Q97DH0|Q97DH0 Transcriptional regulator, MerR family. [Clostridium acetobutylicum]	MKGGFSIKEVAKLTGLSEHTLRFYEKQQLIKNISRDENGYRIYSDFDIEWIHFLIKVKNTGMPLNELQKYSELMAQGNPTLPEREKMLLQHRKRVENEISDLEITLTKIDEKLDRYHHLMQELNLL
	Q97DG8|Q97DG8	W	T	C					250	Q97DG8|Q97DG8 Transcriptional regulator, MerR family (duplicated domains). [Clostridium acetobutylicum]	MKSYRPIELAKMFNLHSNTIRFYESIGYISKASRKPNGYREFTDKHILQLTICRHILGYRYTNRHIRDTGKLIIICSAESKLIEGKQYAQDYIKIIQNEIEIAEKTAQLLHKWAELKRDTDNSDSIEKFYTRNEVACLLGVTSEAVRNWERNDLIKSDKRGYRNAVLFNNIDLDRIRIIYMLRQTGYSMSAIHRCLMVYDKGQTELVVAALNKTDERELLSVGDCWLSELKKLESAAEEIPLIFDKLKES
	Q93MF3|Q93MF3	-	-	-					159	Q93MF3|Q93MF3 Putative regulator protein. [Amycolatopsis mediterranei]	MVNATARPLPDLTVGELSRRSGVPASALRFYEDEGLIHSRRTAGNQRRYRRDTLRRVTFIRMSQRVGMPLSKIREVLGLLSDDRTPTRTDWARISRCWQDDLNARIRQMEQLRDQLDDCIGCGCMSLAKCRLANPGDRLGTDGPGPRRLADHRGEGYED
	Q93IP1|Q93IP1	C	K	H					282	Q93IP1|Q93IP1 Putative transcriptional regulator. [Salmonella typhimurium]	MATFSISAMAAQCGVTTANIRSWERYGLLQPTKDEAGNRFYCIEDAIRIQHIIDALSKGFSLKEIKPALYGEETHCRSGWLFYQEEILAQCRKFEPAKLRKLLWRYGREIPPCIVIESILRPLRLWLSAGDDDARRFEKALLDTAIIEYATFQLSSVRKAPAGTMLIAAFSLNDPIELWLETIKYCSEGMRVEVIPWQAPMPDLLSTSFEHIVLWHDETLTPAQENLIQALKESGKFSLHVKNGSGLTLLPAVYRQHEMPESMQHVAPQIHANGYEKSGTAR
	Q936U0								121	Q936U0|Q936U0 MerD protein. [Pseudomonas]	MMNAYTISRLAEDAGVSVHVGRDYVLRGLLHPARRTESGYGIFDERSLARLRFVRAAFESGIGLDELARLCRALDADDGADLIGCVECLLRLVTARQAALAAVATQLAGLTHCAGEGSAYA
	Q92V63|Q92V63	S	L	R					276	Q92V63|Q92V63 Hypothetical protein RB0853. [Rhizobium meliloti]	MGGIGTIRYKVAEAARLAGVSASTLRLWETQGLVVPERSVTGHRQYTDADLARLKRISWFRSERGLNPAAIREALEAESAFTEDENGSAMPTEDNGDMQVGRKLRSLRHAAGKTLEQVAGDIGIAASVLSTLERTSQGVSVAVLHNLAEYFGTTVSSLSGEEQTRARALVRAGEWRNWPRTTPGVTVQLLAEGKNQMDCHRFVLAPGASSEGAYRHEGEEFVYVLSGHVEFVLDSDQFYDLHPGDSLYFESRRRHAWSNRHDGETVLLWINTPPTF
	Q92QT2|Q92QT2	T	K	C					176	Q92QT2|Q92QT2 Putative transcription regulator protein. [Rhizobium meliloti]	MEKSPDAFRTISEVADELDLPQHVLRFWETRFQQIKPMKRGGGRRYYRPEDVDLLKGIRHLLYDHGYTIKGVQKLLKANGNKFVAAIASGDLATVEALAASSNEEPAPPKAGVAEEDQIVGRPKAPASRRFFSFGNGGDDTEITIGKTSVGKEDRALLQEALYDLLECKRLLDQVR
	Q92QC8|Q92QC8	M	G	-					128	Q92QC8|Q92QC8 Putative transcription regulator protein. [Rhizobium meliloti]	MNKYYSITELTREFGISTRTLRFYEDEGLIHPERRGRTRLFRPADRHLIKEILRGRRIGFTIAEIREIIQVYKDPPGEMGQLQLLIKRVEEKREDLRQKRKDIEDTLSELDNVEEACLTRLAEIGVGT
	Q92PE1|Q92PE1	V	C	G					161	Q92PE1|Q92PE1 Putative transcription regulator protein. [Rhizobium meliloti]	MKKDKPNDIKRELTVGEVAERSGLAVSTLHFYEAKGLIRSNRSRGNQRRYPRSVLRRVAVIKVAQRTGIPLAEIQSALSVLPDDRPLTVEDWGRLSKTWRQQLDERIANLTALRDQLTGCIGCGCLSMRDCPLRNPWDVLASEGTGPRLIDPADGTEHEAS
	Q92ED0|Q92ED0	N	E	T					246	Q92ED0|Q92ED0 Hypothetical protein lin0530. [Listeria innocua]	MQTKELAELTGVSVRTLHHYDKIGLLVPQKDDWNGYRIYSEKDVDKLQQILFFKELDFPLKKIKQILDDPSFDKEVALSLQRHLLIEKKTRIEAMLETLDQTIKNEKGEIIMTNEEKFTGFDFSTNPYEEEARKLWGDKVVNQANEKITNMNEKEQMAIKESFDAEFRQLAAVRKSAPESNEAQQAVHQFFQYLNDTHGNLYSLEAFAGLGEMYVADERFTKNIDQFGDGLSAFLKEAMAIYAKNN
	Q92DK7|Q92DK7	E	D	-					123	Q92DK7|Q92DK7 Hypothetical protein lin0806. [Listeria innocua]	MNYTIGAFSKEVGLSIDTLRYYEKEKLILPKRNEINRRIYDSSDITWINFIKKLKQTGMPIKDIKEYAKLRYLGDQTIEQRMTLLYRQYDILVEKREEIELYTQFLLNKIDIYKEMLSERDIK
	Q92DJ5|Q92DJ5	V	L	-					129	Q92DJ5|Q92DJ5 Hypothetical protein lin0818. [Listeria innocua]	MQQTIKEASEHTGLSAHTIRYYEREGLIPFLARDKNNNRIFDNDALHWLELLTCLRVTGMPLAKQKEIVELTKCGDETVSERIAVLKEHQQDMYRRQAELDRAFKKIEKKLACYEELEKDVKKSVNQLS
	Q92CS5|Q92CS5	L	D	S					239	Q92CS5|Q92CS5 Hypothetical protein lin1096. [Listeria innocua]	MLTLSTGEIAQLFQISKYKIRHYIDEGILVPKRNPENGYYYFEEADIYRLYQIILFRKIGFSIQEIKESLLSEKVTPMLEQAEQDLQQKIEELVEIQKTIQKIIHSQKEMRLNEITFVAKDDRYFKKVPNQIIDNNTINYAQAAKHNLPDLEEPFYIFSKQDTGIICLKSIKKRSDYTFPAGEYACKSFIAKDEATIETQIQLFLEELKRPTTSMILYENIYPSLAYPDAMVYTMEVPL
	Q92C55								122	Q92C55|Q92C55 GlnR protein. [Listeria monocytogenes]	MSEKEIRRSMPLFPIGPVMKLTDLTARQIRYYEDQGLIHPARNQGNHRLYSLQDIDVLLEIKDYLNDGLNIAGIKKMYQMQQKESKEPLTDDDVRKILRKEMQQAGRFVKQDATGKQQLPRF
	Q92BC8|Q92BC8	I	Q	C					145	Q92BC8|Q92BC8 Hypothetical protein lin1622. [Listeria innocua]	MEYIAHEVAEKLGITVPTLHYYEKAGLLPSIKRNSVGNRIYTEENIEWLYMIVLMREVGVPIREIRSYIQLLLKGPETIPERYQLVTQYKQSVEEKMKAMQTSLKWLGAKVNFYQEMMDTGENKPCRTFLEESELFRLKQAEEQK
	Q92AM0|Q92AM0	C	D	V					144	Q92AM0|Q92AM0 Hypothetical protein lin1902. [Listeria innocua]	MEQWTVKEMAACVGIRADTLRYYEKNKIIVPNRLENGYRVYNAQHLLELKFILVMKYARFSLAEIKLMMEWLRSEPSVACNTASKELLALKAAEIKQTIAHYTKIAALLEELPQIDDVQDYSTVQKDVNTFVEHIFTDIRKDGF
	Q927P8|Q927P8	A	D	V					140	Q927P8|Q927P8 Hypothetical protein lin2740. [Listeria innocua]	MNIKQAAEMFGLTVDTLRYYERVGVIPPVHRNESGYRDYKTSDLNWVYLVKSLRNAGLSVESLIEFATLAQLRETENVEAAQKQVLIDQLKELDEKLAEMKQVRDLLVYKIDTYDSHIAQFKTGELTADNVEKLWERDKF
	Q927B9|Q927B9	T	V	A					244	Q927B9|Q927B9 Hypothetical protein lin2870. [Listeria innocua]	MEPFFSIGEMAKKSQLSIQRLRYYDKIGLLVPAFTDPTSGYRYYKTAQEEQLNLIQALQYMGFSLQELKQYLDKNTSESLPDLLIKYQQKLKDEEARIARKKWLIDRYQGLLKRETETTQPLTTARLLLTEPLLTPVHADILNDPDFHQEVQKTVSRLGLSKSYQQFPGFFMLDGQAYLFIELDHSIGALGERRLLSSERQAFVTPQNLETPPENENYLLQETVAWINQELVHGYSYETKLTFE
	Q927B3|Q927B3	L	D	L					151	Q927B3|Q927B3 Hypothetical protein lin2876. [Listeria innocua]	MTKNKISFYVVDASEDLTMNIKEASEKSGVSADTIRYYERIGLIPPIYRNENGIRKFGAEDIRWILFSRQMRRAGLSIEALIDYLALFREGEHTLEARAELLKEQRMELKNRIDVMQEALDRLDFKIDNYDTHLIPAQKELKDFNVERGNL
	Q91UN1								153	Q91UN1|Q91UN1 MerD protein. [Rhizobium meliloti]	MFYGTGIGFAARGLNSAKRYMHCREPTKRRCSMNAYTVSRLALDAGVSVHIVRDYLLRGLLRPVACTTGGYGLFDDAALQRLCFVRAAFEAGIGLGALARLCRALDAANCDETAAQLAVLRQFVERRREALANLEVQLAAMPTAPAQHAESLP
	Q8ZKC5|Q8ZKC5	C	-	-					110	Q8ZKC5|Q8ZKC5 Putative bacterial regulatory protein, merR family. [Salmonella typhimurium]	MQIGKLAALTGVSIRMLRYYESAGLLHPSRTDTGYRSFSSEDVDIVRRILILNGAGFTLPVVCSLLNCVHAGTSPCEELKAKVREQLAQIDRQFDALSESRNLLNKFLND
	Q8ZE47|Q8ZE47	T	H	C					279	Q8ZE47|Q8ZE47 Putative regulatory protein (Hypothetical). [Yersinia pestis]	MYKIKKFSQITGISEFNLRYFDQIGLLPAERDNSRYRLYHPRQIAMAHLILSLQKAHVSNEKIKSILMDYSSQNSQSALCYAQHAIDETLHQLTCARHFLTTQIERQMLINDAKRRLNNPFIEERNIEPLGIFSINTPNIIDFFKYVSEVSGNPDWYLRHRYGFIVERESIQKNNYKLMNFFCNEPNIINKHGGDFPAGSYFSGFYKGSLENNPAVSKHLSQADDNGMNHSSKVIIEHISGPATVKCKSEFLIKVMYPCHHQLDGSHETPTVLTPSSTN
	Q8Z6K8|Q8Z6K8	E	P	K					242	Q8Z6K8|Q8Z6K8 Putative transcriptional regulator. [Salmonella typhi]	MSYSIGEFARLCGINAATLRAWQRRYGLLKPQRTDGGHRLYSDDDIRQALSILDWVRKGVPISQVKPLLSRPVIRLGDNWITIQETMLQHLHEGRIDALRQLIYDCGREYPRAELVTHLLRPLRSKVSAHLPAVMTLREILDGIIIAYTSFCLEGDRKAPGNNAFISGWHLSDHCEIWLEALTRTGQELRLNVLPSPPAVLAPELFAQRKWFLVTTGKLTAGQKKQLAQWRNVVASLEVITL
	Q8Z6D2|Q8Z6D2	C	L	A					282	Q8Z6D2|Q8Z6D2 Putative transcriptional regulator. [Salmonella typhi]	MATFSISAMAAQCGVTTANIRSWERYGLLQPTKDEAGNRFYCIEDAIRIQHIIDALSKGFSLKEIKPALYGEETHCRSGWLFYQEEILAQCRKFEPAKLRKLLWRYGREIPPCIVIESILRPLWLWLSAGDDDARRFEKALLDTAIIEYATFQLSSVRKAPAGTMLIAAFSLNDPIELWLETIKYCSEGMRVEVIPWQAPMPDLLSTSFEHIVLWHDETLTPAQENLIQALKESGKFSLHVKNGSGLTLLPAVYRQHEMPESMQHVAPQIHANGYEKSGTAR
	Q8Z5B9|Q8Z5B9	R	S	H					243	Q8Z5B9|Q8Z5B9 Putative transcriptional regulator. [Salmonella typhi]	MALYTIGEVALLCDINPVTLRAWQRRYGLLKPQRTDGGHRLFNDADIDRIREIKRWIDNGVQVSKVKVLLSSDSSEQPNGWREQQEILLHYLQSSNLHSLRLWVKERGQDYPAQTLTTNLFVPLRRRLQCQQPALQALLGILDGILINYIALCLASARKKQGKDALVIGWNIHDTTRLWLEGWVASQQGWRIDVLAHSLSQFRPELFDGKTLLVWCGEHQTLAQQQQLLAWRAQGHDIHPLGV
	Q8YZW0|Q8YZW0	V	Y	V					290	Q8YZW0|Q8YZW0 Transcriptional regulator. [Anabaena]	MYCRQLDRLSNPYHLQRSKKMLKIGDFSKLSQVSVKALRLYDQMGLLKPIKVDNFTSYRYYSAEQLPRLNRILAFKDLGFSLEQIAKLLDENLPPEQIRGMLRLKQGEIQRLVEAEQARLIRVEARLKQIEQEDSMPNYEVVIKKVAPIQVASIRQILPDNPSIGQLYGEISEYLAQNGVKAGDYYAGIWHDPGYKDTDIDAEAVISIEGSIKGNERIKIYELPGSETTACLIHHGSYETLAQAYATLVSWIEANGYNITAPNREVYIIGGNEQNNDSYVTELQFPVAQA
	Q8YSC7|Q8YSC7	A	L	A					368	Q8YSC7|Q8YSC7 Transcriptional regulator. [Anabaena]	MNSGCLTIKELTQAVGGGITPRMVRHYHELGLLPQPERSPSNYRLYTQQDVIRLQRIVALKQQGFQLNHIRHILEMEPEADTNANFMAQLQQQYRSVMQQIAQLRQTASALEGLLGRDRHCQIMQAEVLAQLKLLEVETQVGLGGLAELWHGLDAEVHTHPEVFAESLQHILPDLSERSEIEQHLISQLVLACGDVSLVSFMRVSKNAIAASRQALSSACEIVVDIPTIAAAIDQTRLVHLGCKVTTLIDNPHINTAIEAEKEFWQHQQWRERLAKVSQGCIVVIGYAPSVLLEVCTLINQQKIQPSLVIGMPIGFSHAPAAKRQLMQQTSPFITIEGTIGGGLLAATALNALVESLIEKPNCHCYLS
	Q8YHJ0|Q8YHJ0	T	G	-					128	Q8YHJ0|Q8YHJ0 Transcriptional regulator, MERR family. [Brucella melitensis]	MREYYTITELTREFGISTRTLRFYEDEGLIAPVRRGRARLFRPSDRHLLKQIMRGKRLGFSIAEIHEIIQMYRELPGETGQLKLLMKRVEEKRADLRQKRRDIDETLGELDQVEEACIERLAELGVST
	Q8YGI1|Q8YGI1	A	E	E					193	Q8YGI1|Q8YGI1 Transcriptional regulator, MERR family. [Brucella melitensis]	MRLSVKWNHWKGQMMDKSPDAFRTISEVAEDLDLPQHVLRFWETRFTQIKPMKRGGGRRYYRPLDVELLKGIRHLLYDQGYTIKGVQRLLRENNAQFIIALGNGDVQAIEAITRQKQIAAEKRAAEEAADNEMALPSGIKAPQPARKLFGLLKGEEDGPIGADGRRPSKDNRALLQEALFDLLECKRLLDQVR
	Q8YCR1|Q8YCR1	P	P	-					131	Q8YCR1|Q8YCR1 Transcriptional regulator, MERR family. [Brucella melitensis]	MKAKHEGETNGPFFRIGDLAQEFGLTLRALRFYEDKGLLRPRRAGVTRLCNLNDYARLRLVIFGRRIGFTLGEITELIGLWEQGLADPGQLSALRQSFIAKLTELEKKKVEIDDTIDELRTVLGRLSSLPG
	Q8YB83								154	Q8YB83|Q8YB83 Mercuric resistance operon regulatory protein. [Brucella melitensis]	MKIGELAKRSGLAASRIRFYESIGLLKTVDRRSNGYRTYPEEAVLVLHLIATAQKAGFSLDEIRTLLPPDLDNWEHDALIEVLRRKVADIEALEARLARSKLQLLGLISDIEAKPDDMACADNARRVLSRLMAEEMEAPASLQDEGRPHRRTTI
	Q8YAN4|Q8YAN4	I	E	V					122	Q8YAN4|Q8YAN4 Hypothetical protein lmo0083. [Listeria monocytogenes]	MSFSIGEFSELVGIPSSTLRFYEKEGLITPDRDKNNLRTYSEEDANWLKFLLHLKGAGLSIEELKQYTIWRTAGDSTISERLNMLKEKKIVLEQEIENLQKDLDTVVRKIGIYEEKVAKLDV
	Q8Y9K1|Q8Y9K1	N	V	D					246	Q8Y9K1|Q8Y9K1 Hypothetical protein lmo0526. [Listeria monocytogenes]	MQIKELAELTGVSVRTLHHYDKIGLLVPQKDDWNGYRIYSEKDVDKLQQILFFKELDFPLKKIQQILDDPLFDKNVALDMQRHLLIEKKQRIETMLATLDLTIKNEKGEITMTNKEKFTGFDFSSNPYEEEARKLWGDKVVEKANEKVNNMSEKEQLTLKESFDAEFRHLASVRKLTPESEEAQLEIDHFFHYLNDTHGNIYSLEAFASLGEMYVNDERFTKNIDQFGDGLSQFLQEAMTIYAKNK
	Q8Y8S2|Q8Y8S2	V	E	V					129	Q8Y8S2|Q8Y8S2 Hypothetical protein lmo0822. [Listeria monocytogenes]	MQQTIKEASEHTGLSAHTIRYYEREGLIPFLARDKNNNRIFDNDALHWLELLTCLRVTGMPLAKQKEIVELTKGGDGTVSERIAVLKEHQQDMYRRQAELDRAFKKIEKKLACYEELEQEVNKSVDQFS
	Q8Y7Y9|Q8Y7Y9	L	E	M					239	Q8Y7Y9|Q8Y7Y9 Hypothetical protein lmo1130. [Listeria monocytogenes]	MLTLSTGEIAQLFQISKYKIRHYIDEGILVPKRNPENGYYYFEEADIYRLYQIILFRKIGFSIQEIKESLLGEKVTPMLEQAEQDLQQKIEELVEIQKTIQKIIHSQKEMRLNEITFVAKDDRYFKKVPNQIIDHNTINYSQAAKHNLPDLEEPFYIFSKQDTGVICLKSIKKRSDYTFPAGEYACKSFIAKDEATIETQIQLFLEELKYPTTSMILYENIYPSLAYPDAMVYTMEVPL
	Q8Y7Y5|Q8Y7Y5	L	R	-					115	Q8Y7Y5|Q8Y7Y5 Hypothetical protein lmo1134. [Listeria monocytogenes]	MYIKDFATKTGLSIDTLRYYEEEKLLIPARNEKNYRVYTEEDYCWVQLLLKMKQTEMTITNIKNFATLQKQGDKTLPNRIQILDNHMENLYEQQKDLAETISFVAKKVDGYREKL
	Q8Y743|Q8Y743	I	S	S					145	Q8Y743|Q8Y743 Hypothetical protein lmo1478. [Listeria monocytogenes]	MTYSIKEVSKIFNLSIYTLRYYDKQGLLPFVSKNQSGYREFTESDLNLIHTICCLKNTGMPLKQIRTYIDYCMEGPVSIEARKQLLLDHRAAVLKSLEDLTENLKEVDVKIAKYSSPDAVEIITAERNYVSMEKKKHDLIYPYNI
	Q8Y462|Q8Y462	A	Y	A					140	Q8Y462|Q8Y462 Hypothetical protein lmo2593. [Listeria monocytogenes]	MNIKQAADMFGLTVDTLRYYERVGVIPPVHRNESGYRDYKTSDLNWVYLVKNLRNAGLSVESLIEFATLAQLRETQNVEAAQKQVLVDQLKELDEKLAEMKQVRDLLVYKIDSYDSHIAQFKAGELNADNVEKLWERDKF
	Q8Y3V9|Q8Y3V9	H	V	A					244	Q8Y3V9|Q8Y3V9 Hypothetical protein lmo2722. [Listeria monocytogenes]	MEPLFSIGEMAKKSQLSIQRLRYYDKIGLLVPAFTDPTSGYRYYKTAQEEQLNLIQALQYMGFSLQELKQYLDKNTMESLPDLLIKYQQKLKDEEARIARKKWLIDRYQDLLKRETDSTKLLTAARLLLTEPLLTPVHVDILNDPDFHQEVQKTVSHLGLSKSYQQFPGYCVLDGQTYLFIELDHSIGAPGERRLLASERQAFVTPQNWKTPSENENYLLQETVAWINQELVRGYSYETKLTFE
	Q8Y3V3|Q8Y3V3	L	D	D					151	Q8Y3V3|Q8Y3V3 Hypothetical protein lmo2728. [Listeria monocytogenes]	MTKNNISFYVVDASEELTMNIKEASEKSGVSADTIRYYERIGLIPPIHRNENGVRKFGAEDLRWILFTRQMRRAGLSIEALIDYLALFREGEHTLEARAELLKKQRIELKNRIDVMQEALDRLDFKIDNYDTHLIPAQEELKDFNVERSNS
	Q8Y2Q5|Q8Y2Q5	V	C	A					165	Q8Y2Q5|Q8Y2Q5 Putative transcription regulator protein. [Ralstonia solanacearum]	MSVSPPSAAHPLDAGPAAGDPDEGGDASFTITDLAREFDITPRAIRFYEDQGLLSPDRQGPGGRRRVYSARERTRLKLTLRGKRLGLSLGEIKEILDLYESPRDTVPQLERLLTFLAQHRAVLTQQLEDLNAQLAEIDQHETQCRHLLDEARGGAAKAPKRRKAA
	Q8XZ22|Q8XZ22	-	-	-					146	Q8XZ22|Q8XZ22 Putative transcription regulator protein. [Ralstonia solanacearum]	MVADKHTERINLPPIPAKRYFTIGEVSDLCAVKPHVLRYWEQEFTQLKPVKRRGNRRYYQHHEVLLIRRIRELLYEQGFTINGARNRLDELRHGGGSAPAEAPEAPAEIVAATAEPVAAASSGTIDVPALRLALQAVLDILQASKS
	Q8XWZ6|Q8XWZ6	A	V	G					124	Q8XWZ6|Q8XWZ6 Probable transcription regulator protein. [Ralstonia solanacearum]	MRIGELCKRAGVSRDTVRYYERMGLLDKATQPHATNTYKRYSELSLQRIRLIIHAKALGFTLAEINDVIHVWDSPTFAVAQKVACLQAKLAELDEKSHALTMLRAGLLNALTKVGGDCVEGQVA
	Q8XUV3|Q8XUV3	C	V	A					256	Q8XUV3|Q8XUV3 Probable transcription regulator protein. [Ralstonia solanacearum]	MSEFTIDELARAAATTVRNVRSYQDRGLIDPPERRGRVGIYTQAHLGRLKLINHLLARGYTLANIQELLKALVEGHDLRSILGLEAAISSPWSDAFPKHFSLLALAKLFGCSISRQALARAIGLGLLEPDGLGYLARNPKLLMAGAQMAQAGFPLEEVLDIIERARPHTQAVADDLVSMVVRELDKYEKGQLPPPEDVPRLVDVIWRIRPLAAVAVEVELMRALELAANKYLGERVAQVIEHLHEPPAPNGPANRS
	Q8XTH3|Q8XTH3	D	S	K					152	Q8XTH3|Q8XTH3 Putative transcription regulator protein. [Ralstonia solanacearum]	MKIGELARMSGVAASRIRFYEANGLLQPAQRQANGYREYAPQTLTRLEIILRAQDTGFSLEEIRALLPPDQGNWPHDELLQALRRKVSEIALLEQRLAQNKRHLVALIKEMEASAAGEDCAGRAKRVLERMHQEARRAPTGERPARLAKKRA
	Q8XNI7|Q8XNI7	I	C	E					249	Q8XNI7|Q8XNI7 Probable transcriptional regulator. [Clostridium perfringens]	MYRVKEVSELTGISVRMLHHYDKIGLLRPTAISESGYRLYNDNDLKLIQQILIYRELDFSLKEIKEILSDENLDLKETLRIQKQFIIDKRDRLNKIVETIENTIKDMEEEFNMNKKGLFEGFDIEKHNKLYEEEVENKYGKSDAYKESKVKTSKYSKEDWNNIMGEIDDLYKNLAELMDRDVSDEEVQSLVHQWRMLISKNFYQCSIEMFKGLADMYIYDERFTKNIDKYGEGFTNFLSEAMNYYCNKN
	Q8XN85|Q8XN85	I	E	G					261	Q8XN85|Q8XN85 Probable transcriptional regulator. [Clostridium perfringens]	MDKYFSIGEVSKITGLSIDRLRNYDKIGLLKPSYIDPNSGYRYYSENKFRKLRIIKYLRKIGTPLKEIDLILNKNIDSQEFAKFLELKIRDIEKEIESLNMIKEDISEIKHTFECNFKLSNINYIHKKYINERYVVKKKLNKNINFVVSHREQVFSKFKSEINNLEPPRSLEKGLYLHSLEDLESNNTEVYMLLKDYENLHNFIIPSGNYLCLSYKENERDKAIFKLKSYIKENNIKVKGPILNLVLTTLPKEEFQFQILI
	Q8XMC4|Q8XMC4	I	F	L					267	Q8XMC4|Q8XMC4 Probable transcriptional regulator. [Clostridium perfringens]	MKLSIGEVARLFNISKDTLRYYDKIGILKPEINKENGYRFYDIRHLEQLGLILGIKYLGISLSEIKEIIENGDIEDYYNLMQKQKDIIKERILELKKLEESLDNSGQVINRIMNFKNQYDFSKVNVENLDLKLYEVKVRSALDLENESKVEKKLIELKDEAYFYFYEIKDNKHIIEEENLLFIKSNENIEKFLKKSKSKDKITFKSIQGKFALVDFYGTVEEIHNYILSMNKYFKGNIDNYAFIEYEFYLPKKREEVKYFVRIYLSL
	Q8VVI6								152	Q8VVI6|Q8VVI6 Redox-sensitive transcriptional activator SoxR. [Enterobacter aerogenes]	MEKKPTRIKMLLSPGEVAKRTGVAVSALHFYESKGLIRSQRNAGNQRRYRRDVLRAVAIIKIAQRIGIPLATIGEAFGVLPEGHNLSAKEWKQLSSQWREELDRRIHTLTALRDQLDGCIGCGCLSRRDCPLRNPGDKLGEEGTGARLLEED
	Q8VUN5								136	Q8VUN5|Q8VUN5 Putative mercuric resisitant regulatory protein. [Streptococcus suis]	MNIKEVSDVTGLSADTIRYYERVGLIPKIARKSSGVRDFVENDVAVLEFVRCFRSAGMSIERLIEYMGLVQAGDSTVEARIDLLKEEREVLQSRLSKIQQALERLDYKIENYQTILRGAENQLFTDGSGSCKKDRE
	Q8VPP8|Q8VPP8	R	-	-					154	Q8VPP8|Q8VPP8 Putative merR-family transcriptional regulator. [Micrococcus]	MVVFIQFSKSFMLRSTTSTNQPKGIPMVADSEAAMPGHAMKIGEVAGRTGLSLRSIRHYDDVGLVPPSARSEGGFRLYTEDDVTRLLRVMRITPLGFSLEETALLLEVLEGPAAEAPREDIAAYLERARKGRATLARKLRQADELLAELEALGD
	Q8VN00|Q8VN00	L	E	N					127	Q8VN00|Q8VN00 Putative transcriptional activator. [Listeria grayi]	MILFTIGTTAKKTGISIGTLRFYEEKGLVSPSRNASKQRIYTEEQISLPTFIRYLRRSGMPINTIHYYLQLAATGPETLSERQAILQRQKANILSEIDEKQHELAAINFKIAKNEKKRAAFRLDNNI
	Q8VMZ7|Q8VMZ7	I	E	-					126	Q8VMZ7|Q8VMZ7 Putative transcriptional regulator. [Listeria grayi]	MKLMYTIAETAEKFGISKNALRYYEKEGLLNPVTRNQNGIRFYYKKDLLEINKIVHLRRLGASLKEIKEFNFDEETATSEIIQHRISFLEHLDLKLQQNILSIKEQEAYPQKKIKHLKSIEKDLSK
	Q8UKC9|Q8UKC9	R	L	L					249	Q8UKC9|Q8UKC9 Transcriptional regulator, MerR family. [Agrobacterium tumefaciens]	MRSKEIAGLARVSIRTLRHYHQIGLLPEPPRQNNGYRIYSVPHLIRLLRIGQLTALGFSLSQIPAFLDGRAEMSGDSLDALLEGLTRQIELLERQRRTVTALRDGKGHPDMAPEFAASLMALEVGREPKAVRAGREQSVLLSHLLNEEQRAELARLYDELADIEHGVTPRELGHRFDALGPGSDDVEISALAEDYIAHLGSWMRDFDNALSGGRRHQAATLLWLHALENTNNQQKRLLVEINSGLVSER
	Q8UG60|Q8UG60	-	-	-					203	Q8UG60|Q8UG60 Hypothetical protein Atu1181. [Agrobacterium tumefaciens]	MTGECKAFSFSVRPDAWRLSSDGSGNLDKSPDAFRTISEVADELNLPQHVLRFWETRFPQIKPMKRGGGRRYYRPDDIDLLKGIRHLLYDHGYTIKGVQKLLKTNGNRFVAAIASGDLATMEAIMAASGEKEVAEPRVVDPDGDEVVGRPKARPSGRFFGFGGGNSDAEISVGKSSIGKDDQALLQEALFDLLECKRLLDQVR
	Q8UF53|Q8UF53	S	G	-					128	Q8UF53|Q8UF53 Transcriptional regulator, MerR family. [Agrobacterium tumefaciens]	MDKYYSITELTREFGVSTRTLRFYEDEGLIHPERRGRTRLFRSADRRLIQEILRGRRIGFTIAEIREIIHVYKEPPGESGQLVLLMKKVDEKRADLRQKRKDIEETLAELDNVEEACLTRLAEIGVGT
	Q8UDU4|Q8UDU4	A	Y	A					231	Q8UDU4|Q8UDU4 Transcriptional regulator. [Agrobacterium tumefaciens]	MQDGRMPFEHGDEDKPNLRISSFLPDVSLPSSLPAEPVPIADMANIFGVTHRTLHFYEEKALLTSKRIGQMRVYTHRNVQRMAVINVCREVGISVAAITEIMEKLVRSLSQEEADDIFHAALRQRKRELTSELSTLQRQAQQIEELLVTETDADGMDGTERAPAKDIALTDTERKCLELMAEGYAPVRLARALGLSGSDLNTLEAKIIGKFSASNRFQAVAKAVLLGVIRA
	Q8U9R7|Q8U9R7	T	A	A					361	Q8U9R7|Q8U9R7 Transcriptional regulator, MerR family. [Agrobacterium tumefaciens]	MHDRRNRGQVLLTALECAEQVGVSIRALRLYEQYGLISPRRTSKQWRLYGSTEIVRLNEILALKTLGLSLRDIAKLLEGQVADLEQALSLQREALANSKDRAIRGLQVIESLQSKIRSGGTPSIDDLTNLARETHMTETSKDTAAWRRYEQMRPREEVPINADLLDTFSGAYATADGTLSIVTNHGGQLAYRIVGQSDIDIFPEAETEFFMKVLPVQIKFCRDHDGRIDGLVHHQNGFEDHARKVAVDPILRIEVEIQQRIRDQKSMPGSEDILRRLIEEHARGEPDLDGMAPALAALAIEQKDFIQSELEKAGSLKALSFKGVQQGLDIYEVGFENAKIEWGFAVTYRGKVSHLYLRPAL
	Q8U915|Q8U915	-	-	-					177	Q8U915|Q8U915 Transcriptional regulator, MerR family. [Agrobacterium tumefaciens]	MRNYTGCSSTLFRIFRAEIIPEAGARMENTIFKHSLSVGDVARRSGIAVSTIHFYEAKGLIEGWRTAGNQRRYHRAVLRRIAIIRIAQRAGIQLSIIREAMADLPQDRVATTTDWRRFSQSWREMLQTRINNLVMLRDQLTGCIGCGCLSLDDCPLRNPNDVLADDGAGPRRLVSAE
	Q8TS18|Q8TS18	I	A	E					284	Q8TS18|Q8TS18 Transcriptional regulator, MerR family. [Methanosarcina acetivorans]	MLIDQIPIGKFSFMTRLSRKALRLYDRKGLLVPEIKDSFTGYRYYTVPQIEQGMKIKTFTFLGFSLEEISTLLDAESKGNSEFIETCFRKRLEEVRLEAVQLQRIESILQGACKHSGKVMEIFKMSVTEPVIKEIPELRVLGKREKGTFVVTIGKLINEICACVSSPENQRNRVKTTGPIMFLCHDEEYKETGADIEITLPVSGRVSVEDPKMEIKTLPAMKAISVIYRGPYHEVEVAYNRIFSFAEENSLETILPSRELYFNDPAEVPEEELMTEVQVQFRER
	Q8RQJ5|Q8RQJ5	-	-	-					105	Q8RQJ5|Q8RQJ5 Probable transcription regulator (Fragment). [Bacillus cereus]	MKKQFLTVKDIVQITGXTKRTLQYYDKINLLKPIYLTENGYRLYDKNSLARLQMILFFKEMDFSLKEIAEVLKLTREEQLQLLKKHNQTLLVKKPPFRNSYYCGG
	Q8RNS9|Q8RNS9	L	M	M					391	Q8RNS9|Q8RNS9 Putative regulatory protein. [Lactobacillus gasseri]	MPKYYTSGEFAKKAHVSIRTIRYYDQKNLLKPSTHTTSGARRYTDADFAKLQQILLLKYLGFSLSDIREMTLGSGDRQLLLDSLQIQKRLVEERLKEMQNVATAIDSTSSTLKAGQEVDWSKMLDLIHLTSMNQSLSTQYQNASNISARIRLHRDYSLNKEGWFHWLFKQLDLKPGMKILELGAGNGALWSQNLDKLPKGLTIVLSDISEGILADAKNEIGDNSEFQYAVFDAQKIPFADNTFDLVIANHMLFYCDDIPKTLKEVRGVMKKGASFACATYSKRHMHEITDLVQEFNPEIVLSSTNLYDRFGLDNGAEILSKDFADISCHKYQDAIELSESTPVISYILSCHGNQNAILLDHYNEFKNYVDEKVSGGFHITKDVGYFICKKT
	Q8RI70								268	Q8RI70|Q8RI70 Multidrug-efflux transporter 2 regulator. [Fusobacterium nucleatum]	MKELYSIGEVSEIMGVSVQTLRYYSNINLILPKYVNPSTGYRYYSVDQFHFIDRIKYLQKLGLCLKEIKEILSENNISTLIKYLDKYKNYIEEEINKLKDTIDSIEWYKNYFTYIGENVDDHSYILHFEKRYVVAVKILENEPKEDFHIRLNELRNNEKYKNLKYMRQFLYIADYDALIEGNLKPYYLGMFIKESPNILSENIIEIPAGNYLCFKARILSETWNPYFAKLFFHGKEKPTIVLANEYENNLHEYLSSVYELQILILEKN
	Q8PSB2|Q8PSB2	I	A	E					284	Q8PSB2|Q8PSB2 Transcriptional regulator, MerR family. [Methanosarcina mazei]	MPVDQIPIGKFSLMTRLSQKALRLYDSKELLVPEVKDSFTGYRYYTVPQIELGMKIKTFTFLGFSLEEISMLLDAESKGNNEFIETCFRKRLEEVRLEAGKLQRIEGILQGACRQNGKVKEIFKMSITEPVIKEIPELRVLSKREKGNFVETIGKLIGEICVCVSSPENQRNRVKTTGPIMFLCHDEEYKETGADIEIALPVSGRLSVEDPIMEIKTLPAVRAVSVIYRGPYPGVEAAYKKIFSYAEENNLETMMPSRELYFNDPAEVPEEELMTEVQVRIRER
	Q8PQK5|Q8PQK5	C	A	S					135	Q8PQK5|Q8PQK5 Transcriptional regulator merR family. [Xanthomonas axonopodis]	MLRIGALAQQTGASVRSIRHYDAHGLLTSSRSANGYRVFPHACVAQVRQIQRLIATGFNLDEILGFPDCMRLVEGAQMCPETAQAHRARLQLIERQLADLERRRARLSATLAQAAPDARAATSSAAQTTRRKRAR
	Q8PJE6|Q8PJE6	-	-	-					118	Q8PJE6|Q8PJE6 Hypothetical protein XAC2587. [Xanthomonas axonopodis]	MLDPGSNRELPPIPAKRYFTIGEVSELCDVKPHVLRYWETEFPSLEPVKRRGNRRYYQRHDVLMVRQIRGLLYEQGYTIGGARLRLEGEGAKSESALSNQIIKQVRMELEEVLQLLRR
	Q8PI98|Q8PI98	-	-	-					144	Q8PI98|Q8PI98 Transcriptional regulator soxR family. [Xanthomonas axonopodis]	MQRELSVGEVAKRSGVAVSALHFYERKGLISSLRTAGNQRRYARDVLRRIAVIRVAQRLGVPLQQVLDAFSVLPDQRTPTRAEWARMSARWRGQLDARINELQALRDQLTDCIGCGCLSLRRCRLSNPDDAMGHSGDGALRFGA
	Q8P7Z7|Q8P7Z7	-	-	-					118	Q8P7Z7|Q8P7Z7 Hypothetical protein XCC2456. [Xanthomonas campestris]	MLDPGSNRELPPIPAKRYFTIGEVSELCDVKPHVLRYWETEFPSLEPVKRRGNRRYYQRHDVLMVRQIRGLLYEQGYTIGGARLRLEGDGAKSESALSNQIIKQVRMELEEVLQLLRR
	Q8P6Y4|Q8P6Y4	R	R	V					148	Q8P6Y4|Q8P6Y4 Transcriptional regulator soxR family. [Xanthomonas campestris]	MQRELSVGDVAKRSGVAVSALHFYERKGLIRSLRTAGNQRRYARDVLRRIAVIRVAQRLGVPLQQVLDAFSVLPDQRTPTRAEWARMSARWRGQLDARIAELQALRDQLTDCIGCGCLSLRRCRLSNPGDTLAESGDGAVRLSGTVGG
	Q8NZH3|Q8NZH3	V	L	T					245	Q8NZH3|Q8NZH3 Putative transcriptional activator. [Streptococcus pyogenes]	MSQFYSTGELANLAGVSIRTVQYYDQRGILIPTALTEGGRRLYTDSDLEQLRMICFLRDLGFSIEQIRKVLAEENAAQVLELLLVDHIATAKEDLAAKEQQVDIAVKILDRLRKQDPQSLDFLMDISLSMKNQKAWKKLQWKMGISIFLAIVSYVGLILLSSYLQKFWLVYVAMGLFLPGFSWLVIYFRKQFIYLCPHCHQKFEPSFNEFALAGHTPRTRKLTCSHCHQKSYCLELAKEDTVSRR
	Q8NVC4|Q8NVC4	Q	I	D					138	Q8NVC4|Q8NVC4 MW2128 protein. [Staphylococcus aureus]	MKTKEVVALMNISQDTLRYYEKVGVIPPVNRDENGYRIYNDSDLNWIYLVKNLRNAGVSIESLIEFCRLAQLPKNENIQAQQKQILNKQLEELNENLKTIHDARDLLQYKIDNYDNHIAKINASDNHDDNVERLWERK
	Q8NV27|Q8NV27	T	Y	Q					246	Q8NV27|Q8NV27 MW2312 protein. [Staphylococcus aureus]	MAYTYTLKDIIEITGVTKRTLHYYDEIGLLVPDKNDKNYRVYKQQDLEKLQKILILKSFDFDIAKIKQYISYDNEQLRKLLSEQVSKLDKKISDLQLIRRSVCEFINGHSLIDTSILNKTLQSQYDKEASIKYGHTKAYQSFIRRKDSLQSQDIRHKLTTIFNKFNHMSLSHYPIQDCSDLVFEWKAFMNTIADFDDETLCCIAKTYEDDTRFKDYFNSYDNQNLASYISEAVNYFLSNVNKSDNF
	Q8NUU5|Q8NUU5	S	T	A					254	Q8NUU5|Q8NUU5 MW2426 protein. [Staphylococcus aureus]	MSNYSTGELAKLCNVTTRTIQYYDRKGILKPQGFTEGKRRVYTEQQRQTLELILLLKDLGCALSDIDMLLKGEGTLKTLNTLLTMKQQEINQQVKQQQAVLNKIKNVQYYVNKASTSPITHLKDIEHVMSKSAEMKSIRRNIWISAGIIGIIQYSSIISAILMKNKWPFLIALPFMIGYGIGVTFYYQQKVAYLCPNCQHIFSPSLWQVIKAKHTATTRRFECPNCHETHYCIEVPKAHMSTEQLEISHIQHNN
	Q8NQJ2|Q8NQJ2	A	P	C					252	Q8NQJ2|Q8NQJ2 Predicted transcriptional regulators. [Corynebacterium glutamicum]	MSALRKTSPNGSIGASATRTVPVKPTKTMSIGVVLERLNAEFPDVTVSKIRFLESEGLITPERTASGYRRFTESDVERLRYILVTQRDNYLPLKVIREQLEAMDNGSVTAILGSSSEPLVSPEKFQAPAITRLTDSDVAEKAGVNVELVVDLVNARLIKPDAAGFFTNDDVAIASTAASLKAMGFDLRRLKSLGNAASRQADLISQVASPIAQGKSDVARQQAEEMAQQMCSLVVSMHASLVKNATREQLGY
	Q8NQJ0|Q8NQJ0	L	L	I					191	Q8NQJ0|Q8NQJ0 Predicted transcriptional regulators. [Corynebacterium glutamicum]	MYEDKNYQGEIFNGVPVQETLFEVGPDEQVGYRVPTACQVAGITYRQLDYWARTKLVVPTIRGARGSGSQRLYSFKDILVLKIVKRLLDTGISLQNIRLAVDKLRDMGTNDLAEITLVSDGTTVYECRSNEEVIDLLGGGQGVFGIAVPGIMKELTGDISSFPSERIDEEFQAETINFQDELAARRSRRTS
	Q8NNP2|Q8NNP2	G	K	S					334	Q8NNP2|Q8NNP2 Predicted transcriptional regulators. [Corynebacterium glutamicum]	MLIGEVSKLSGVSARMLRHYEKLGLVEPKQSTAGYREYSEGDVRRIFHIEGLRSLGLSLKQVGDALEDPDFDPQAVISEMIAETSARISMERELLARLKAVRHAQASDWESALDAVQILRRLRSGDPAQRQAVAYDSVSGKEAVALETLVESALGESHLNAEGALSWAVVQRGEEAVALAARGLRSRDAAVRLRAVRIVASAPSAVADRVEWLRPMIRDPDALVRAETALALGKSGDESAVEQLVSMVLTGLRDVEAAELLAGFGEPVQLDVFKKFARTLDDEETMSPTRGRIAQALAEFNLAPVAFLVEQLVDDDNPTVAFTAAAIIKAKGLK
	Q8NMG7|Q8NMG7	W	E	L					251	Q8NMG7|Q8NMG7 Predicted transcriptional regulators. [Corynebacterium glutamicum]	MTDRTIGEAAELLGVTTRTLRHWDSIGLLQPSWRTTTDYRLYTEDDVERALQILIYRAAGIGLKDIAEVLDQPDSANQHLRRQRELLVEQIGQLHRMVRAVDEILGKDAISVKEKIEIFGEDLPKYQEEAFQRWGDTPEWKESQKIQEKMTKEDFQRAKDEHEGFVEKLIDASLRGIAPGSAEGNELALAHRASIGQWYTVSANKQVILARMYVEDERFNETYKGHASYLLTLIEALAQVEGVDLENVEWE
	Q8NLY9|Q8NLY9	K	S	-					146	Q8NLY9|Q8NLY9 Predicted transcriptional regulators. [Corynebacterium glutamicum]	MASTPKKSNDEGQFDRVDFQGEVFVISVAAELAGMHAQTLRTYDRMGLVTPIRTRGGGRRYSRADVELLREIQHLSQEEGVNLAGIKAIIELGEENRNLKESLRKVTAENEQLKDQLRSGRPRGELVHVPRSTAVVMWERRKGRSK
	Q8KCC3|Q8KCC3	-	-	-					134	Q8KCC3|Q8KCC3 Transcriptional regulator, MerR family. [Chlorobium tepidum]	MAFESSKSYYSIGEVSRISGIPAYLLRYWEDYFSELAPARDTRGNRRYTNRDIAMVLNIKDLVYEKGYKLNKASQMVKGGKVDHDGADHKTNEILKLQKQLLREQKEYEITGERRRMLLLEIKDEIEDILELLG
	Q8K5X5|Q8K5X5	L	C	R					245	Q8K5X5|Q8K5X5 Putative transcriptional activator regulator protein. [Streptococcus pyogenes]	MSQFYSTGELANLAGVSIRTVQYYDQRGILIPTALTAGGRRLYTDSDLEQLRMICFLRDLGFSIEQIRKVLAEENAAQVLELLLVDHIATAKEDLAAKEQQVDIAVKILDRLRKHDPQSLDFLMDISLSMKNQKAWKKLQWKMGISIFLAIVSYVGLILLSNYLQKFWLVYVAMGLFLPGFSWLVIYFRKQFIYLCPHCHQKFEPSFNEFALAGHTPRTRKLTCSHCHQKSYCLELAKEDTVSRG
	Q8GML4								122	Q8GML4|Q8GML4 MerD protein. [Acinetobacter]	MSAYTVSRLAHDAGVSVHIVRDYLLLRGLLRPVACTPGGYGLFNDAALQRLRFVRAAFEAGIGLDVLARLCRALDAADGDGASAQLAVLRQLVERRREALASLEMQLAAMPTEPAQHAESLP
	Q8GIQ6								158	Q8GIQ6|Q8GIQ6 Mercury resistance regulator. [Streptomyces]	MKVKAGRYEGQGGAGMLIGELSRRTGVNAHLLRYYESQGLLRPTRSPGGYREYTDDVVLTVTQIRNLLAAGLSTQEIAYTLPCATGPSPELEPCAKVLDVLRARLRGIDARIDALLDTRRSLGDYIEATERRRRATDASGGPPACEPRPAPPGSRIPS
	Q8G9N9								113	Q8G9N9|Q8G9N9 MerD2 protein. [Pseudomonas putida]	MNAYSISKLAEDAGVTVHVVRDYLMRGLLHPAWRTEGGYNVFDAKTLERLRFLRVAFESGPRHDELTRLCRALDAGDSKCVHGCVEQLRRKIDVRRKELMVIETSLGELASSA
	Q8G9M5|Q8G9M5	V	L	E					245	Q8G9M5|Q8G9M5 Hypothetical protein. [Rhodococcus fascians]	MTAVGQQSTGGMSIGSVLDRLRPDFPDVTISKIRFLEAEGLISPERTPSGYRRFSIADCERLRFVLTAQRDQYLPLKVIKEQLEAIDHGVATVERADASVKRPRSLTIAAGEVSPEEFLPDREVRISKADLLAQAGIDDAFLTELLRSGLITPGQAGFYDDGAVTLARTAHAMLQFGLEVRHLRAFKLAADREAGLVAQIAGPGAKGRDAGARDRAEEMIRELAALSLTLHTCLVKAAVRGALDR
	Q8G9M3|Q8G9M3	-	-	-					225	Q8G9M3|Q8G9M3 Hypothetical protein. [Rhodococcus fascians]	MGDQPQQHHGSRESDAASRTEDASATDARVETPDEASNRPVAQSQDIQPGLFPDDSVPDELVGYRVPSACQIAGITYRQLDYWARTGLVVPSIRGAAGSGSQRLYSFKDMLVLKIVKRLLDTGISLQNIRVAVDHLRQRGVGDLANITLFSDGTTVYECTSAEEVVDLLQGGQGVFGIAVNGAMRELTGTIADFPAERADGGESQPSPEDELASRRKNRASRKTG
	Q8G7H7|Q8G7H7	I	K	K					142	Q8G7H7|Q8G7H7 MerR-type transcriptional regulator. [Bifidobacterium longum]	MSYTIRQVATQFHMQPSTLRYYEDQGLLTNVERTETGQRIYEDCHIDRLRAICCFKNAGMTIDDLKKFFVYESNEPEHIDEILDLLESRRESLDEQRRALNEAAMHVQRKLHYYGDIKRAIDAGEDWPDWREYKNRAYSIEC
	Q8G6W4|Q8G6W4	T	D	T					195	Q8G6W4|Q8G6W4 Probable MerR-type-transcriptional regulator. [Bifidobacterium longum]	MARLANQMKQLYAMCATALVMGRADLDGADDVGFDIELPIFTVGQTAELANIHPQTLRQYDRLGLVRPQRTDGGARRYCLRDIARLTRAQRLSQDEGINLSGIARILVLEEENRQLRREVKRMQTGDQESVFAAGRDGNIVEIQRSNRARLWRNAIRRETRELPGRDTAADIAAGATGDSNYTPADSKSMVLWGW
	Q8G6A1|Q8G6A1	-	-	-					210	Q8G6A1|Q8G6A1 Hypothetical protein with possible regulatory function. [Bifidobacterium longum]	MGQTGLHLHVSLEDRQNLNADAIQGELFSNVDTEEIKRGYRGTVASKVAGITYRQLDYWARKQIVEPSITPSHGSGSRRLYSFKDVVILAVSKKLLDAGVNLQNVTAAIGFLTQRSTDQLANVTIMCDGQNVHECTTSEQMLELLQSGKAVFAVSVGSLWHQIETALEQEEYVDLEAKPLTIATGRPIDELTAMRMRKKLEAQRLQRATA
	Q8G1D9|Q8G1D9	A	E	E					180	Q8G1D9|Q8G1D9 Conserved hypothetical protein. [Brucella suis]	MMDKSPDAFRKISEVAEDLDLPQHVLRFWETRFTQIKPMKRGGGRRYYRPLDVELLKGIRHLLYDQGYTIKGVQRLLRENNAQFIIALGNGDVQAIEAITRQKQIAAEKRAAEEAADNEMALPSGIKAPQPARKLFGLLKGEEDGPIGADGRRPSKDNRALLQEALFDLLECKRLLDQVR
	Q8G0C0|Q8G0C0	T	C	V					128	Q8G0C0|Q8G0C0 Transcriptional regulator, putative. [Brucella suis]	MREYYTITELTREFGISTRTLRFYEDEGLIAPVRRGRTRLFRPSDRHLLKQIMRGKRLGFSIAEIHEIIQMYREPPGETGQLKLLMKRVEEKRADLRQKRRDIDETLGELDQVEEACIERLAELGVST
	Q8FVL7|Q8FVL7	P	P	-					131	Q8FVL7|Q8FVL7 Conserved hypothetical protein. Transcriptional regulator, MerR family. [Bacteria; proteobacteria; alphaproteobacteria; rhizobiales;brucellaceae; brucella.brucella suis.brucella suis]	MKAKHEGETNGPFFRIGDLAQEFGLTLRALRFYEDKGLLRPRRAGVTRLYNLNDYARLRLVIFGRRIGFTLGEISELIGLWEQGLADPGQLSALRQSFIAKLTELEKKKVEIDDTIDELRTVLGGLSSLPG
	Q8FTJ4|Q8FTJ4	A	P	C					260	Q8FTJ4|Q8FTJ4 Conserved hypothetical protein. [Corynebacterium efficiens]	MSALRRTAADLNSGAPASDSSGATQSPRAAKKNKTMSIGVVLERLHAEFPDVTVSKIRFLESEGLITPERTASGYRRFTESDVERLRYILVTQRDNYLPLKVIREQLEAMDNGSVTAILGAGASEPLVSPEKFRAPALTRLTDSDVAEKAGVTVETIAELVSAKLIKPDAAGFFTHDDVLIANTAAALREMGFDLHQLRSLGNTATRQADLITQVADPVARGKSDVARQRAEELAQQMCSLVVSLHASLVKNATREQLGY
	Q8FTJ2|Q8FTJ2	L	L	I					207	Q8FTJ2|Q8FTJ2 Conserved hypothetical protein. [Corynebacterium efficiens]	MIDHSPNTEASETSVQEEKGFQGDLFASPQLPVQESLFDVGPDEEVGYRVPTACQVAGITYRQLDYWARTKLVVPTIRGARGSGSQRLYSFKDILVLKIVKRLLDTGISLQNIRLAVDKLRDRGVDDLAGITLVSDGTTVYECRSNEEVIDLLGGGQGVFGIAVPGIMKELTGDISAFPSERIDDNFDAETINFQDELAARRKRRTS
	Q8FNY6|Q8FNY6	R	Q	L					263	Q8FNY6|Q8FNY6 Putative transcription regulator. [Corynebacterium efficiens]	MAETVTMTDYQIGEAAEILRVSTRTLRYWDSIGLLVPSHRTRSGHRMYTGEDLEIALQILVYREVGLPLDEIAGLLDAPGDASRALRRQREILVERIGQLHRMVRAVDDILREDTMNDRDMSIEEKIELFGGTWKPEYQDEAELRWGETPEWEQSRRAQEQMTRADWHRVKEEQDTFVADLVDAAEREVTPGSDEAAELVERHRASIGQWYEVSRSKQVLLARMYVQDERFNATYQGRAEYLLSLVETQAQQEGVDLTDVQWE
	Q8FNE3|Q8FNE3	R	L	-					129	Q8FNE3|Q8FNE3 Putative transcription regulator. [Corynebacterium efficiens]	MDDNGLKIGEVTELTGLSATTLRHYDSHGLITSSARSPGGFRLYSQDDLRRILLVRRMKPLGFTLDQMREFLDAAEIIQNPDDIPAAERKQAEATLANIREEARNRYEKLLKQLGYAEEFLELVTGLES
	Q8FM81								115	Q8FM81|Q8FM81 Putative heat shock protein HspR. [Corynebacterium efficiens]	MYVISVAAELVGMHAQTLRTYDRMGLVTPRRARNGGRRYTRDDVELLRKIQRLSQEDGVNLAGIKAIIELGEENRRLKDSLRNLKAENESLKDELRRGRPRGELVHVPRSTALVM
	Q8FI44								243	Q8FI44|Q8FI44 Hypothetical transcriptional regulator ycgE. [Escherichia coli o6]	MAYYSIGDVAERCGINPVTLRAWQRRYGLLKPQRSEGGHRLFDEEDIQRIEEIKRWISNGVPVGKVKALLETTSQDTQDDWSRLQEEMMSILRMANPAKLRARIISLGREYPVDQLINHVYLPVRQRLVLDHNTSRIMSSMFDGALIEYAAALLFEMRRKPGKEAILMAWNVEERARLWLEAWRLSLSGWHISVLADPIESPRPELFPTQTLIVWTGMAPTRRQNELLQHWGEQGYKVIFHAP
	Q8FFW6								243	Q8FFW6|Q8FFW6 MerR-like regulator A. [Escherichia coli o6]	MALYTIGEVALLCDINPVTLRAWQRRYGLLKPQRTDGGHRLFNDADIDRIREIKRWIDNGVQVSKVKMLLSNENVDVQNGWRDQQETLLTYLQSGNLHSLRTWIKERGQDYPAQTLTTHLFIPLRRRLQCQQPTLQALLAILDGVLINYISICLASARKKQGKDALVVGWNIQDTTRLWLEGWIASQQGWRIDVLAHSLNQLRPELFEGRTLLVWCGDNRTSAQQQQLTSWQEQGHDIFPLDI
	Q8FAZ8								154	Q8FAZ8|Q8FAZ8 Redox-sensitive transcriptional activator soxR. [Escherichia coli o6]	MEKKLPRIKALLTPGEVAKRSGVAVSALHFYESKGLITSIRNSGNQRRYKRDVLRYVAIIKIAQRIGIPLATIREAFGVLPEGHTLSAKEWKQLSSQWREELDRRIHTLVALRDELDGCIGCGCLSRSDCPLRNPGDRLGEEGTGARLLEDEQN
	Q8EVH0|Q8EVH0	I	E	M					189	Q8EVH0|Q8EVH0 MerR subfamily transcriptional regulator. [Mycoplasma penetrans]	MLTYYIKFLFTYCKIHLMFKKYLAFLLLQGVFVKYRVSDISKLLSIPASTLRYYDNQGLLPNLEKNESGIRIFQEKDIEILYSINCLKKAGLSIKDIKKYIYLIEQGDSTIEQRYKIFLNKKKDLINEIKKLNEILEFVEYKTWLYEKAKETGSFTKAMEIFSSVKPKNVISVKQAIELKKEEHKQQGK
	Q8ET80								254	Q8ET80|Q8ET80 Transcriptional activator of multidrug-efflux transporter genes. [Oceanobacillus iheyensis]	MDYTVKQIADLSGVSARTLRYYDQINLLKPKMVNDSGYRIYGEEEINRLQQILLYRSMGMKLEQIQSVLDDSTFDIHIALEEHRKQLLAKRKQIDHLLLTVDKTIRYQKGELNMSNNEKFEGFKKEQLEENEKMFGDEIRQKYGEEAVNASNQQWMNMSEKDFKKMQEIEDELFMTLDQLDQSKDLDSKEAQQAFDLHKNWLLYSWSEYSAEAHKGLAEMYAADDRFRKYYNDKAGKEIVDLLRDVIVKYANQQ
	Q8ET39								277	Q8ET39|Q8ET39 Transcriptional activator of multidrug-efflux transporter. [Oceanobacillus iheyensis]	MTKDIFSVSEFAQYTGLSIRTLHYYEEKGILHPLRDKDTGHRRYVKEDLLQLHQIVTLKFLGFTLEEIKDITMSTSVDLSFIETLRLQEAKLVEDKEKIEVSLEMIKRTVKLIEDEKQIDKDMLVSLLASMQTEKQQKEISKGILSDQAIDQLFRATDSEKLLWEKEILRFYKETKRLVGRSSDDPEVMKLFQRFFTYVLDIFKMEGFHELENILKSKKAEDISDEELDRFILEMEKLVPNPLTKEEVQWLDGIMTTYMTENSDFWKGVVRNGKRST
	Q8ES58|Q8ES58	L	K	L					138	Q8ES58|Q8ES58 Transcriptional regulator. [Oceanobacillus iheyensis]	MKTYSISEVANKLNLTVYTLRYYDKEGLLPFVERKDNGTRLFKDADIEALHIIECLKSTGMPIKEIKNFIDWCGEGDATLQQRYDLFVERKANVEAQLEELTKTMAIIDHKCDYYKTALNAGTEDIHKNKKLDIYSAN
	Q8EQP4								132	Q8EQP4|Q8EQP4 Glutamine synthetase transcription repressor. [Oceanobacillus iheyensis]	MNDKDRRSMPLFSIGIVIKLTELTARQIRYYEENELIAPERTKGNQRLFSFNDVDRLLEIKDLLDKGLNMAGIKLLLVEGRKTEETSKKNDSNISDRELRTILRNELNEAGRMGKTSIRQGELARFFTSQHQ
	Q8ELB3|Q8ELB3	L	P	A					257	Q8ELB3|Q8ELB3 Transcriptional regulator (MerR family). [Oceanobacillus iheyensis]	MNFYSTGEVAKMLGVSVRSLRYYDQIGLISPNKKDEYGKRFYSDDDIVTLKKITILKMSNLSLDNIKKILSEITIEQLLYVHRDYLQQKIEELHASVHHTTALLHSMKLEGDLKWEQLIPLIQEAQTKHPTDADWNQFLDDQEQETLKEKLPKLEQDGPQVKQWINLIRRIELCLKRGDTPASEEGQIIAEDTLILSDELFAGNEELGEKFFEIRKSPEKSQEMNLYPVKEEVMHFLEAAIHVFTTNESKQRGTTVS
	Q8EL81|Q8EL81	D	G	-					117	Q8EL81|Q8EL81 Transcriptional regulator. [Oceanobacillus iheyensis]	MKQYDIEFVSQEVNISKSKLRYYEKHGLIKNIERDDQNNRVYNEQNIELIKLIACLRRLNVPIRKIKQNIDVNHFNDESLEGILLEHKRVLREKVEEYNAYISEIDGKLERAGVKEV
	Q8EKL0|Q8EKL0	E	-	-					118	Q8EKL0|Q8EKL0 Transcriptional regulator, MerR family. [Shewanella oneidensis]	MNIGQFAALTGLSAHTLRYYEKIGLLQSVVRNGSGHRDYAAKEAEWIGFINRLKETGMPLKQILTYAELRAQGDATASRRQQLLEQHATQLAERICQEQEHLAALKQKIHYYQTHFSG
	Q8EFR8|Q8EFR8	L	C	A					134	Q8EFR8|Q8EFR8 Transcriptional regulator, putative. [Shewanella oneidensis]	MSATNTPQTTYSISDLSKEFDITTRSIRFYEDQGLLKPKRRGQTRIYSLKDRVRLKLILRGKRLGFSLAETRRLFELYDADKSSTTQLNTMLALVEEKKSALQQQMDDIKVVLMELNSAEQQCRLALEESKVKA
	Q8EBW0|Q8EBW0	F	L	S					345	Q8EBW0|Q8EBW0 Transcriptional regulator, MerR family. [Shewanella oneidensis]	MEDHNLELAADNPCSSQLLPIGEVSRLTGVNAVTLRAWQRRFGLVIPERTPKGHRLYNAENIKQIHEINAWLAKGVAISKVKPLLMSSAKALDVASAQSQKSDIWHQQILALNAALFELDQLTFHQILDETLGLYPFQLVKQKLLHAWFAQLMPLLEPRLDVELLLAWLDSELASRIGGRLSAAGLASSPQIALVRLPYVTSQKNTEPTLASSSSLTNRLSFLVILLELAELKVTVINLGVQHISSLGLINNRLKVDALVLLPEANHSLSKQTELQTLLDTMPLACYLIGPFAPTLTALSGFIAPNVADLIGQIATAKQHHKKQHRRQKIMANAEQIQGGIVDER
	Q8E6U7|Q8E6U7	I	Q	D					129	Q8E6U7|Q8E6U7 Hypothetical protein. [Streptococcus agalactiae]	MHIKEVSKKTGITSDTIRYYERINLIPPIHRSESGIREFTQNDIDILEFVRYFRGAGVSVESLIDYIHLVEKGDSTIPARLEILKDERDNLEDRLQGLQEALNRLNHKIDNYQNKVVPREQELFDPTTK
	Q8E3Q7|Q8E3Q7	N	C	E					237	Q8E3Q7|Q8E3Q7 Hypothetical protein. [Streptococcus agalactiae]	MKTVKEISHISGISVRTLHYYDEIDLLPPSFVGENGYRYYDDESLIKLQEILLFKELEFPLKKIKEIMDSPNYDRNQALLDQIRWLELKKQRLEEVIEHAKSIQRGKNMSDFTAYNQEELEAFQEEARTRWGDTDSYKEFENSYSKNDFSMISQAMSQIFKDFGQLKELSPTDEKVQKQVQILQDYITAQFYNCTNDLLASLGIMYIQDERFQRSIDNWGGQGTALFVSKAIDSYCQ
	Q8E3G6|Q8E3G6	L	L	T					241	Q8E3G6|Q8E3G6 Hypothetical protein. [Streptococcus agalactiae]	MSEKYSTGDLAKEAGVTVRTVQYYDKRGILSPSELSEGGRRVYSIADLEKLRQIIYLRDLDFSIDNIKNLFTEDNASQILELFLQVQIRELRLAIDSKKDKLDKAVNLLKTVEKQDSKTLGYLSDIVLMEENKRKWGKLQKSIVLQVVMIIMVYITLIIAAVSLNQRWLMWIAVTVFLIAMNGMVWYFKQQVVYLCPNCHQTFTPTYQAFNLAKHTPKTRKVFCPHCHQKSHCIELAREER
	Q8E3F2|Q8E3F2	D	-	-					123	Q8E3F2|Q8E3F2 Hypothetical protein. [Streptococcus agalactiae]	MKERELRRTMAVFPIGTVMKLTDLTARQIRYYEDQGLITPERTEGNRRMFSLNDMDRLLEIKDFISDGLHISDIKNEYMQRQHKSKEKQKSLSDAEVRRLLQDELRNQGRFSSPSQHIGNMHL
	Q8E305|Q8E305	L	C	D					238	Q8E305|Q8E305 Hypothetical protein. [Streptococcus agalactiae]	MKTVKEVSILSGVSVRTLHHYDKIGLFPPTALSEAGYRLYDDEALIRLQEILLFRELEFPLKDIKYLLEQAKEERQDLLAQQIKLLEWKRSHLEQVITHAKRLQEKGDDYMNFDVYNKTELEQLQAEAKEKWGQTAAYKEFAQKHASDDFAQISQEMAKIMVQFGQLKTQNVSDESVQMCVKRLQDYISQHFYTCTNEILAGLGQMYQSDDRFSQSIDKAGGAGTSEFVSQAIAYYCQ
	Q8DY38|Q8DY38	Q	C	E					237	Q8DY38|Q8DY38 Transcriptional regulator, MerR family. [Streptococcus agalactiae]	MKTVKEISHISGISVRTLHYYDEIDLLSPSFVGENGYRYYDDESLIKLQEILLFKELEFPLKKIKEIMDSPNYDRNQALLDQIRWLELKKQRLEEVIEHAKSIQRGKNMSDFTAYNQEELEAFQEEARTRWGDTDSYKEFENSHSKNDFSMISQAMSQIFKDFGQLKELSPTDEKVQKQVQILQDYITAQFYNCTNDLLASLGIMYIQDERFQKSIDNWGGQGTALFVSKAIDSYCH
	Q8DXU7|Q8DXU7	L	L	T					241	Q8DXU7|Q8DXU7 Transcriptional regulator, MerR family. [Streptococcus agalactiae]	MSEKYSTGDLAKEAGVTVRTVQYYDKRGILSPSELSEGGRRVYSIADLEKLRQIIYLRDLDFSIDNIKNLFTEDNASQILELFLQVQIRELRLAIDSKKDKLDKAVNLLKTVEKQDSKTLGYLSDIVLMEENKRKWGILQKSIVLQVVMIIMVYITLIIAAVSLNQRWLMWIAVTVFLIAMNGMVWYFKQQVVYLCPNCHQTFTPTYQAFNLAKHTPKTRKVFCPHCHQKSHCIELAREER
	Q8DXT2								123	Q8DXT2|Q8DXT2 Transcriptional regulator GlnR. [Streptococcus agalactiae]	MKERELRRTMAVFPIGAVMKLTDLTARQIRYYEDQGLITPERTEGNRRMFSLNDMDRLLEIKDFISDGLHISDIKNEYMQRQHKSKEKQKSLSDAEVRRLLQDELRNQGRFSSPSQHIGNMHL
	Q8DX82|Q8DX82	L	C	D					238	Q8DX82|Q8DX82 Transcriptional regulator, MerR family. [Streptococcus agalactiae]	MKTVKEVSILSGVSVRTLHHYDKIGLFPPTALSEAGYRLYDDEALIRLQEILLFRELEFPLKDIKYLLEQAKEERQDLLAQQIKLLEWKRSHLEQVITHAKRLQEKGDDYMNFDVYNKTELEQLQAEAKEKWGQTAAYKEFAQKHASDDFAQISQEMAKIMVQFGQLKTQNVSDESVQMCVKRLQDYISQNFYTCTNEILAGLGQMYQSDDRFSQSIDKAGGAGTSEFVSQAIAYYCQ
	Q8DWA6|Q8DWA6	L	Y	F					245	Q8DWA6|Q8DWA6 Putative transcriptional regulator. [Streptococcus mutans]	MDRDYTLKEIMTITGLTKRTLHYYDQIGLLPARKLANGYRHYSQQDLIDLQRILFLKALDFSIKEIQSLLKLSDEALRPILEEQQTRLVQKIQDLQKKKKELENFLAGSPLITLDIFEKPLNDQYQTEAELRYGKTSVYQTYQDHRAQLDSTERTQYDTKMEQQFDQVFQEFKRVSHLPLSATEVAAAVEQWKSAFLMIGDFSDEVLAYIAKSYVYDSRFKQYFSKYGNFDLTRFIAEAVTYYLT
	Q8DVV0								123	Q8DVV0|Q8DVV0 Transcriptional regulator, glutamine synthetase repressor. [Streptococcus mutans]	MKEKELRRSMAVFPIGTVMKLTDLTARQIRYYEDQGLLTPDRSSGNRRLYSLNDMDVLLEIKDFLDEGLNIAAIKREYADRKDRALKKQKALTDADVRRILHDELRNQGRFSSPTQHLGGLRM
	Q8DVG4|Q8DVG4	L	K	C					278	Q8DVG4|Q8DVG4 Putative transcriptional regulator. [Streptococcus mutans]	MEFILKIGDFSYINNIPIQTLRYYDKIGLLKPYRIDQKTNYRYYHINQSQIVDEIQYLRQLDFSLEEIKGILSKHENLTELNHYINERRQCLLFEKQRLEERLAEINTYQAGAFMYDYKKHNQGLEILTLPARRMIIYETKENIYQMTDEAYEFNLRKFKQALRKNNLSYSTFSRVGSIIEKEDFKNKNWLSHQMFMFFNDIVEKFKIKTYPSALYASIYCSSFQEEIEKLDDFYQMIVDKGYQIKGDYICEVIYEHPNLNHNKREIFIRMQVAVNKG
	Q8DV39|Q8DV39	E	E	K					130	Q8DV39|Q8DV39 Putative transcriptional regulator (MerR family). [Streptococcus mutans]	MNIKKVSEITDISADTIRYYERIGLLPRITRTNSGVRDFTEREIGILEFVRCFRKAGMSVEALIEYISLLEEGEGTERERLRLLTEQRDEMDDRIYELNQARERLNYKIENYENIIQKHEQKLFTESEEN
	Q8DUZ8|Q8DUZ8	C	I	E					127	Q8DUZ8|Q8DUZ8 Putative transcriptional regulator. [Streptococcus mutans]	MRIGEVSKLTNVSMRSLRYYEEKGLIHPERLENGYRDYDKLTLERIKTLKLYFDLGLTTAEMQQVMGCDPFVFPYKNLMCKDVIMIYEDKLKEVSHQIQILQQIESRLKERLMKIYHLKEDGINERY
	Q8DTP6|Q8DTP6	-	-	-					116	Q8DTP6|Q8DTP6 Putative transcriptional regulator. [Streptococcus mutans]	MEKRNEDYSALLDVKLLKKLVVGIGEVSKITGIPIRKIRYWEEKGIIHSQNNKGGTTRRYDYMNIKKILLIQEMLEEGFTLEASVKKVEKRLSTLNDMFKNLSNHLEDRPLNSEDK
	Q8DSJ3|Q8DSJ3	K	C	N					244	Q8DSJ3|Q8DSJ3 Putative transcriptional regulator. [Streptococcus mutans]	MRGDSIMKTVKEMSRLSGVSVRTLHYYDEINLLTPSFIANNGYRYYDDKAFERLQEILLFRELEFPLKTIKEIVGNTAYDRDFALQEQIKLLEMKKAHLEKVIKHAKSLQEKGDSYMKFDAYDKTELKALQEEAKQRWGKTAAYQKFAAKISDKDFAHISSEMSAIMSAFGRLKQLPVDHAEVQQQVESLRNYISQNFYACNKDILARLGKMYTADNRFSQTIDTAGGQGTAAFVAQAITAYCR
	Q8DRZ5|Q8DRZ5	L	R	E					264	Q8DRZ5|Q8DRZ5 Putative transcriptional regulator. [Streptococcus mutans]	MKKTQQLLTIGQLAKFSGLHVKALRYYEKIGILNPTAIDKQNGYRYYSYAHIPYVNMIKICANYGLPLKQFTHYILDDGSIDMNAILKEAQLKIEEKERQLQSDERYLRFFSEQINFSQKLDKTTNLHIEQGNKDYFLLPFTGEMLSAKYYEAVRCALAEIEKCQMTFDDRVGCYFKYDDQQVNSFIAIKIKECQEDKTNFLSLCLNHRHIHAQHLTKDRIQPKIKELHQKESINEFLILETFESPYQLSQPHLEMQYVVDNTG
	Q8DRV0|Q8DRV0	Y	Q	-					124	Q8DRV0|Q8DRV0 Putative transcriptional regulator. [Streptococcus mutans]	MHYSIGKFSKLTRLSVHTLRYYENEGLLRPQRDGSNRRYYNESDYQWLLFILRLKAVGMPIKEIKHYSDLREKGESTYLERLILLEHHLQVLDNNIADLLDNREKLIEKIHFYQEKLTLKKDLN
	Q8D6N3|Q8D6N3	L	S	-					129	Q8D6N3|Q8D6N3 Predicted transcriptional regulator. [Vibrio vulnificus]	METFKISELAKEFDITTRSIRFYEDVGLLQPERKGNTRIYQRRDKTRLKLILRGKRLGFSLAEIRELFELYDLRQSETQLVKMLNIIDEKQAILQRQLDDISVVMSELDAAKQRCQHALHELASRSKRA
	Q8D5I1|Q8D5I1	K	C	N					155	Q8D5I1|Q8D5I1 Predicted transcriptional regulator. [Vibrio vulnificus]	MDISVGEVAKRSGVKVSTLHFYEQKGLITSWRNPGNQRRYHRSVLRRIAVIKAAQQVGLSLEEITQALEGLPKHQAPTKAQWETMATGWHAMLEHRILQLKALQSDLGGCIGCGCLSLESCNLRNPQDEKAANHQGESLLTNPEDEDFTAIVSQL
	Q8D3Z0|Q8D3Z0	A	D	E					267	Q8D3Z0|Q8D3Z0 Transcriptional regulator, MerR family. [Vibrio vulnificus]	MDCKQPMDKKLYAIREVSELTGVKPVTLRAWQRRYNLVQPERTEKGHRLYSEDNIEMIREIQGWLAKGIAIGKVKDLLANPDAEGALAVESRELDEVERMLSALSVLNAGKAESVLNTVLKEYPFTVVCDQFLYPVMTALERVKSTTRSLQKGLLRSMLHTRLTFIVEAERKAATKGKCLLLSYEGGDFIAGWMEAVTLSEQGWYVTLIDGVEDLSGLDFADVAEHYQRVHIFSHRALQEKQLNMVKSMLDNNKVTLSDVLARLQFG
	Q8CV13|Q8CV13	I	I	I					261	Q8CV13|Q8CV13 Hypothetical conserved protein. [Oceanobacillus iheyensis]	MYTIGQVAKFLGVSRDTLKYYEEKKLVNPIHDGVNGYRKYNQYDIHDVITTNFYREIDIEIKKIQEIRNNMSIDNLGHLLEEKKAKIREEIEHKKLLLNKIDAVKRDHVNINKYLGDFTVKEMKPLELIGEITDFTAYDEYEIIRNNTANKKAVTLSSARRVIHFNEKGIKDEKFIIVKKIEENKVHGRIISYTKCLYMVIENGRAVDGGKNIDNEIGERLIKIARENNYELVGIAYINILMTTYEEGLERVFLEMYAPIK
	Q8CV07|Q8CV07	-	-	-					100	Q8CV07|Q8CV07 Transcriptional regulator. [Oceanobacillus iheyensis]	MTSYKNKKVITIGIVNELTGLSVRQIRYYEERGLIYPERSKNGTRKYSFSDIETLMNIAEQREEGVQTREIKHNMQKKKNKQKVKEEMLRGQINAHFHKK
	Q8CQ55|Q8CQ55	T	C	F					250	Q8CQ55|Q8CQ55 Transcriptional regulator. [Staphylococcus epidermidis]	MKERFSPKTLSDITGVSIRTLHYYHEKGLLVPQQMSANGYRYYNVQDISKLQYILFLKELDLTLKQIQTYFEGDSDFRTKILHDNFYHIVKKRDRLNDIIRTLEHHFHKDNDEIEVTTMQNFNLNEQYEKEAASKYGDTHYYQAYKDKQKCKDESEQQNHFEEINKQLNMFFDEMNQLYLNKVSILEASGKTKKLQCILKEQVPNCDNQFLEYIAQIYIEDERFVKFINKQRERGLNLYISDAIKTFIKL
	Q8CPE1								121	Q8CPE1|Q8CPE1 Glutamine synthetase repressor. [Staphylococcus epidermidis]	MSNDSIRRNMAVFSMSVVSKLTDLSPRQIRYYETHELVMPERTDGNKRLFSMNDLERLLEIKSLIEKGFNIRGIKQIIFDEQGHLTTDEQETRKRMIVDATQKPRSETLPINRGDLSRFIK
	Q8CN34|Q8CN34	I	V	T					238	Q8CN34|Q8CN34 Transcriptional regulator MerR family. [Staphylococcus epidermidis]	MSIYTSGDIAHKCHVSTRTIQYYDKQGILSPNYTTETNRRFYTDKEVEKLELILLLKEIGCTIKEIKVLLKDDSSMKSLYTFLQIKKHEIQQSITDKENKVCKIEQIQRYVHQNSISPIHYLQDIAIYMEESHRLKGVRKKLWLSIALIGSLQYGGLITSIVTQRKKPFLSMMPVVAMYSLWLTKKYKKNVSYVCPNCHHVFNPSVIHFVTASHTPKTRKLQCPDCHEMHYCVEIAKL
	Q8CK30|Q8CK30	D	V	H					228	Q8CK30|Q8CK30 Conserved hypothetical protein. [Streptomyces coelicolor]	MRISGDGTVGGGPGHSFGAGGPYPPPGSRLRAGAGHAQHGVAADPGPQRPAAVPTSGGATSMASEQIGYRGPTACAAAGITYRQLDYWARTGLVEPSVRPAHGSGTQRLYSFRDVVVLKIVKRFLDTGVSLQNIRTAVQHLRERGFRDLERMTLMSDGATVHECTSPEEVHALLQGGQGIFGIAVGVVWRDVESALSQLHGERIDTGETLVGHNPADELARRRNNRAV
	Q8A0M4|Q8A0M4	-	-	-					113	Q8A0M4|Q8A0M4 Transcriptional regulator. [Bacteroides thetaiotaomicron]	MLNTDKELKLYYSIAEVADMFGVNASLLRFWEKEFPQISPRTTGRGIRQYRKEDVETIGLIYHLVKEKGLTLPGARQRLKDNKEATVRNYEIVNRLKGIKEELLAIKKELDGR
	Q89LG6|Q89LG6	G	A	N					143	Q89LG6|Q89LG6 Transcriptional regulatory protein. [Bradyrhizobium japonicum]	MKIGDLAKRTGLSTHTLRYYERIGLLPYADRDRSGQRDFDASILTWIEFLGRLKTTGMPIRDMLRYAALRDEGEATGPARRQMLEIHREQVRTEIAELQECLLVLDTKIAGYAGGEQRTKENDARSNTSRKPLRSRPAGPVTH
	Q89K91|Q89K91	-	-	-					192	Q89K91|Q89K91 Bll5018 protein. [Bradyrhizobium japonicum]	MDKAPDAFRTISEVAQELDIPQHVLRFWETRFSQIKPMKRSGGRRYYRPDDVDLLKGIRRLLYGEGYTIRGVQRILKEHGVKSVQGLADGAAAVSFGAIEDAIGASLMEPDDEAPIKGVADADDDDYQSDEEDGIDFRFTEVDDEEILTTFRKGGTPAAPAGPSALDRERLGRALADLVACREMLDQALKDG
	Q896Q0|Q896Q0	K	N	I					284	Q896Q0|Q896Q0 Transcriptional regulator, merR family. [Clostridium tetani]	MSSKTYMYGGEYMLKIGDFSKLSRISIRMLRHYNDIGLLIPEDIDEFTGYRYYSEVQLPLANRINALKDMGFKLSTIEKILKEYGDNEALEKYLLIKYEELNEKSEDINRRLTLLKSTIKRLRKDEDAMKYNVTLKEMPKRQVASLREIIPSYEMEGILWEEIRKEMDAQNVQFGNPCNTIAVFHDKGYKESDVDVEIQISVEGNYEDTKKVKFKTVEAIEIASVTFKGGYEQIGEVNEAIANWIVDNNYEFNGAMFNIYHVSPAMDKNPENWVSEVCYPVKKK
	Q895U8								254	Q895U8|Q895U8 Transcriptional activator tipA. [Clostridium tetani]	MEYTVKKLAKLAGVSSRTLRYYDEIGILKPARINSSGYRIYGKTEVDMLQQILFYRELGINLKNIKDILTSPSFDKLCALNSHHKKLLEKRNQLDILISNVEKTIASTEGRVKIMDREKFQGFKKKMVDDNENKFGKEIRGKYGNHEIEKSNSKIMNMTKEQYYELMKIEEEFKKTLSKAFKTHDPASDIAQKSAKLHKKWLTYYWPEYTKEAHASLAKMYVSDERFTSYYDKEQPGTAKFLRATILIYTDMKK
	Q894T2|Q894T2	I	S	C					280	Q894T2|Q894T2 Transcriptional regulatory protein. [Clostridium tetani]	MVLNVKEELYSIGKVGEICKITKKALRYYDKMDILSPDKVSDESGYRYYSKKTLLSVPMIKYYKQSGFKLEEMKVFLEGETYDFFHKSFRNKIDELKELEKEINLKIRSVKDWDDLIVEAQNVIENNVCDVAIKYIDNKTLTFLDQEFKYDYMDSIINIEFTNYIDSIENAITGPVIIRFPCHEDKMNGKCTKMRIMQETILKCKEELSVEFGGWMAAACYHIGPHETISDTYKKIKEWTKEHGYICFEECYERYVTDYWTTKNTDKFVTEILIKISRER
	Q894A9|Q894A9	L	L	M					405	Q894A9|Q894A9 Putative transcriptional regulatory protein. [Clostridium tetani]	MENMGKGKDFFTIGEFAKKAGVTLRTLRYYDKIDLLKPTAYNELGHRLYTKEDFGNLQKILTLKFIGLSLEEIGDIMKYDLISNGFKKSLEIQKEIIEEKAKQMKNIVKAIDETLNMVEEEEKVNWDKFINIISLINEDKKWIEQYKNSSNLRARINLHQRFSTNTEGWMPWFFKNLPLNEECKVLELGCGDGSLWRINYNYIPKSWDIYLTDFSKGMLEDAKKNLVKQKERFKFQIVDVEKIPYEDESFDLVIANHMLYHVENIDRAMSEIKRVLKKDGVFYASTVGKEHMKEMREIISKVDKNILQVESFNLTEKFQLENGKKILNNWFPYVDIKKYEDSLTIKEEDALLDYIFSMPGNIREKFDGERLKKIQTILKKEKVQKGYIYITKDTGFFKS…
	Q893I1								275	Q893I1|Q893I1 Putative regulator of efflux transporter. [Clostridium tetani]	MKHKKYKINEVAKMHNISKKTLIYYDKIGLFKPQYVDEENNYRYYEMKELPILKQIVYLKKIGFSLKEIKNLLDNREHDLVIEALISRDKEIMNAMEELQEMHNSIEHLLNFYKKTKYIDKKDLYKPSVKIFTKRKVFYLKCEEEVNEDNKEEIMLTYRRALNYLQQLNLFSHQEYGTIYLKQGIKEGFSKNVGSFISIPDKYDIKEQTILKEGKYICMYKNGGYYNEGAVKYLLNWIKENGYEAISDIYEYCLIDYTFTKSVEDMISEIQVRVR
	Q88ZN0|Q88ZN0	V	I	T					130	Q88ZN0|Q88ZN0 Transcription regulator. [Lactobacillus plantarum]	MFTITATAQKYGVSNNALRYYESVGLIGPIKRDQNGIRQFSASDQEMVNRIVHLRQLGASIKEIQQYSFRPEEVTLERTVALKKFLLRLNGDLEAQEAQIKIEKQYLKAKIEHLDGDILSMKSHKTTQMG
	Q88Y13|Q88Y13	-	-	-					154	Q88Y13|Q88Y13 Hypothetical protein. [Lactobacillus plantarum]	MDKQEDGVFFKKFKEQLGKHQFTIGISDLAKMTGVSQTQLRYWEQKNYIHSLKVSEKNTTHRYSYGMLMRVHFIKMMLDEGFTLAAAVERADGYNNQMEMMRIFMMTAFQGIEERDGHHMVKLGYFDEAKTQQLYCYIQDETPHYRLYPVKSER
	Q88X90|Q88X90	A	S	-					130	Q88X90|Q88X90 Transcription regulator. [Lactobacillus plantarum]	MDDEVAKYTTQEISVLVGMSVSQVHYYDRLGLIPNLRRSENGYRVFTEKNLIWMKNLKIFIDSEMPLKDIRQLTDLVVQGKQATAEKRQAIVEHHLKELEKKQAELKKQVAFMNGFIKTYQQMEKESDER
	Q88WP4								126	Q88WP4|Q88WP4 Glutamine synthetase repressor. [Lactobacillus plantarum]	MKEKELRRSLAVLPIGTVMKLTNLSARQIRYYEEQELITPERNAGNRRMFSLNDVDRLLEIKDYLADGINMAGIKEIYALQKQRAEQKQADLAKPLTDRDVRRILHDEFLNLGGLQSDKGPNYPAH
	Q88V28|Q88V28	I	S	C					153	Q88V28|Q88V28 Transcription regulator. [Lactobacillus plantarum]	MYSIGAVAKKTGISSYTLRYYDKAGLTPFVKRDKQGRRVFNDEDLDSLALIRCLKQTGMPLEDIRQFISWCADGDGTIDQRLAMFEEQRQAVEAQIHQSLLNLQKVNHKIDVYRRASQAGSEAAVDCDVLPLKTTAALLAEVADYETEHPLPE
	Q88UD3|Q88UD3	L	V	A					163	Q88UD3|Q88UD3 Transcription regulator. [Lactobacillus plantarum]	MSYSIGQVADKLGVTIDTIRYYDKSGLLPFVKRNSIGRREFTDNDLHLMRTIVCLKNAGVSVADIATFIALRLEGDTTLNDRYQLLKTHEQELQQRITDLQDTMSYLKFKEWYYETATVAGHEDIHFVPGTNEVLPGLDQEYDAYLKATGQLVELSRFANVKD
	Q88U52|Q88U52	L	P	-					125	Q88U52|Q88U52 Transcription regulator. [Lactobacillus plantarum]	MRLFTIPAEQTAFSTKEVVAITGMTKDALRYYEQQRLIGPVPRNHNNYRQYSRQNLERLQFVATFRQLGLDLKLLSGDGHIPNRAQRIQELSSYRATVKKQIAQLQATDQFLAHKIAYFEASPNH
	Q88TU8								271	Q88TU8|Q88TU8 Transcription regulator of multidrug-efflux transporter. [Lactobacillus plantarum]	MTTDFSIGQLAQLFDIPVATLRYYDEIGLLTPARVNPHSHYRYYGTPQFERLSTIKYLRALGLPLATIADFFAARELSKLTSMLTTQQQQVEAQLRLLTAVQQRINTRLAQIKTAQSANFDVTECVTLPERAMVALRQPYRPQDDIELVIAKLRAQTGATNEIFLGKVALMLDQQAIQAGHFDRYAGICLLFEPGDTVPPHQEHLAAGGYAQRIFHGTHLDAPMQYRQLLADCRAHGWHVAGTAIETALIDYGITDQVAQSVTQIQLPIKA
	Q88TR9|Q88TR9	I	T	S					144	Q88TR9|Q88TR9 Transcription regulator. [Lactobacillus plantarum]	MVRTTTERYSIGDFAKAVGLSAPTLRYYEKAGLIEPHRLDNGRRYYETADINWVKFLLHLKGTGMSISELQQYVTWRAAGDDTIPQRLALLKHVKEDFLVQFNEVQHHLQILNDKINWYEEKEAGITQDHEDFSSYLQRFGHHE
	Q88TF3|Q88TF3	I	E	L					147	Q88TF3|Q88TF3 Transcription regulator. [Lactobacillus plantarum]	MTYTIKEVADKVGLSAYTLRFYDKQGLLPFVSRNESGYRAFTDGDLHLLHTIICLKNTGMAISAIRQYISYVMAGPQSIAQRRELLTTHRNAILAQQAQIMKNLKEVDYKLNLYSDPHARELVQGEIAQAKSEKQALGLADPFPVTE
	Q88T71|Q88T71	-	-	-					126	Q88T71|Q88T71 Transcription regulator. [Lactobacillus plantarum]	MLTFKIPEQQHYFTTKEVTAMTGMTKDALRYYEHLGILPDVQRNQYNYRQYSHKNLETLQLIKIFRDLDLDLSLLTPAHLALDGQAKVVAFKQYQQVIRDRIRHLEAIDQLLATKIDYFEHQSIDT
	Q88PV8|Q88PV8	L	E	L					299	Q88PV8|Q88PV8 Transcriptional regulator, MerR family. [Pseudomonas putida]	MRSEDLLPIGELARRTGVNPVTLRAWERRYGLLKPQRTAKGHRLYPLEQVERVEAVLAWLQRGASVGQVRELLDKPASTPPKGDWQARQFQLIEAIAGLSQRALDQQLNQAMALYPAVTLCEQLLLPLLDMLDLRWRNYFNARLEQVFFHSWLRSKLGARVYHDNQLLQGPAVLLAEDSERTFSPDLWLCAWLLTSNGFPVEVLEQPVAGPQLLSAVNALKPRALLLHLGPRIDDKALLRTLQGLPIPKLLGGATLALHETRLKAFELPDLFLFDTPQAALRVLQAHVRQPVEINPPCT
	Q88L75								151	Q88L75|Q88L75 Transcriptional regulator SoxR. [Pseudomonas putida]	MAADNTRMLTVGEVAKRSGVAVSALHFYETKGLIASVRTAGNQRRYPSLVLRTLAIIKVAQRTGIPLEEIKQAFSRYAPNSKLTAAQWSEMSTAWREDLNARIRTLEALRDSLDNCIGCGCLSLEDCPLRNPEDVLGKEGTGARILEKKAR
	Q88K21|Q88K21	-	-	-					118	Q88K21|Q88K21 Conserved hypothetical protein. [Pseudomonas putida]	MLEPSHNDELPPIPGKRYFTIGEVSELCAVKPHVLRYWEQEFDQLNPVKRRGNRRYYQRQDVLMIRQIRALLYDQGFTIGGARLRLSSDEAKDESSQYKQLIRQMIVELEDVLVVLKK
	Q88JA9|Q88JA9	F	Q	A					295	Q88JA9|Q88JA9 Transcriptional regulator, MerR family. [Pseudomonas putida]	MTDATPPELLPMRDVVSLTGINPVTLRAWERRHGLIRPQRTEGGHRLYTAQDVQRIRDILRWTANGLPISKVGDRLAGQPEAPVQQPSAFDDWRAAVARASRAFDAQALEAIHGQLFTLLPKATVLRDVLMPVWHDLASGTAPGQRSQWLFLDTFLRARLLLRLQMNQVDAPRVLLAGTEGQAECQVLCAGLLLSSERQRIDVLGCGQPLEELPLLCAAVQPAALVIALQPPVSPALAKRLRSLQMEIDCPLALTGEGLAGVQAALHGLPVCLLDEQGADVARVLDALLRGALDL
	Q88J61|Q88J61	W	L	C					127	Q88J61|Q88J61 Transcriptional regulator, MerR family. [Pseudomonas putida]	MYIGKAAQLSGTTVKSIRHYEEIGLLPPPQREGKYRIYSQQSVELLTFIKCAQQLGFKLKEMQAILQDHRGQELPWDLAMQAIDNKKQELMGQIQALQQVHDGLVEFELSLKDAQMQCQFEHLEKAR
	Q88IK9|Q88IK9	H	I	Q					159	Q88IK9|Q88IK9 Transcriptional regulator, MerR family. [Pseudomonas putida]	MRIGELAKISGLAPSRIRFYEASGLISSVERKANGYRDYAPDTEWVLQLITSAQAAGFSLEEIRQLMPMDASGWRHDELLTGLKQKVEEISALEERLAQNKAQLLRVIEGIEGKPEGMACADNAQMLINRLREEGVGQASGKRAVTSSTRKNARQASGA
	Q88H26|Q88H26	L	K	-					132	Q88H26|Q88H26 Transcriptional regulator, putative. [Pseudomonas putida]	MSTQTYSISDLSRELDITTRAIRFYEEQGLLSPERRGLERIYSPRDKVSLKLILRGKRIGFSLAECRELIELYDPTSGNLKQLNSMLAKIAERRAQLEQQMLDIHQMQLELDTAQERCEQALAATLNNKDNR
	Q88G84|Q88G84	C	L	G					123	Q88G84|Q88G84 Transcriptional regulator, MerR family. [Pseudomonas putida]	MNIGELERRSGLSRHTLRYYEQLGLIEPHRQANNYRSYSEQTVADLAFIQSAQGGGFSLAEIGDILVARRGNTIDCAQGAVLVAAKMAEIQTKITTLQAAYVFLDAERAKLEASAIANGKIMP
	Q88F26|Q88F26	M	M	K					139	Q88F26|Q88F26 Transcriptional regulator, MerR family. [Pseudomonas putida]	MDIADVAKRTGVPASTLRYYEKKGLLKSLAGRGQRRQFAADVADRLALIALGQAAGFSLDEVGAMLVDLQVDRQMLMAKADELDARIKRLQAMSKGLRHAAQCPEKDHLACPKFQQLMKLSAAGALGEKQARTKAFVTD
	Q88E38|Q88E38	C	L	C					303	Q88E38|Q88E38 Transcriptional regulator, MerR family. [Pseudomonas putida]	MIDASFEQQELFPIREVSRLTGVNAVTLRAWERRYGLIQPIRTDSGHRLYSLADIDEIRRILGWLERGVAVSKVSSILARDNALSGQAGGAVDACLRWQNQIRLAVQHFDVASLNRLYDEVFAASTLDQVFADVFMPVWHDMVVRQGGYGQASEWLFYDQFLRGRVFARLQLARVPCSRTVLLAPLPGQCHELELLVTSLILGSDETRVIPLANGQPLQELALVCERLKPDALVLFSHQSPTAELARHFKRLASMLECPLLLAGEAAEAVQDSLAGSPVACLGAQGSVMRQRLRQFLARQLDT
	Q888A8|Q888A8	L	T	A					302	Q888A8|Q888A8 Transcriptional regulator, MerR family. [Pseudomonas syringae]	MNEAQTDTELPGDWLPIREVARQTGVNAVTLRAWERRYGLIVPHRTAKGHRLYSDEHVQRVMKILTWLNRGVSVSQVKSLIDDNLQDALPPTSDWDALRQTLLIAIGELAERRVDDVFNQAMALYPPRTLCEQLLLPLLAELEQRWQGKFGAQLERTFFYSWLRSKFGARIYHNNRQLSGSPLLLVNQSDLPLEPHLWLAAWLVSSADCPVEVFDWPLPVGELALAAEYLKPRGILLYSSKALNVGQLPRLLANITCPVVLGGPTVKIHNAELLVQANEIAGLTLVHDALSAQTELGKLGLI
	Q883H5|Q883H5	-	-	-					118	Q883H5|Q883H5 Transcriptional regulator, putative. [Pseudomonas syringae]	MLEPSHNDELPPIPGKRYFTIGEVSELCAVKPHVLRYWEQEFPQLNPVKRRGNRRYYQRLDVLMIRQIRGLLYDQGFTIGGARLRLTAGEPKDDTQQYKQMIREMIAELEDVLVMLKA
	Q881Y8|Q881Y8	L	S	-					130	Q881Y8|Q881Y8 Transcriptional regulator, MerR family. [Pseudomonas syringae]	MSSQTYSISELARELDITTRAIRFYEEQGMLSPERKGLERIYLARDKVTLKLILRGKRIGFSLAECKELISLYDPSGGNQKQLQTMLGKITERRGQLEQQLLDIQQMQLELDTAEERCRAELDKTAATSH
	Q87JB8								145	Q87JB8|Q87JB8 SoxR protein. [Vibrio parahaemolyticus]	MEISVGEVAKRSGVKVSALHFYEQKGLISSWRNQGNQRRYHRSVLRRVAVIKAAQQVGLSLEEIKHALDELPKHQAPNKEQWEVMASHWHEQLEQKIQKLKALQNDLGGCIGCGCLSLETCALRNPEDVLGKDHSGSNLTLEEGA
	Q87II7|Q87II7	L	C	-					124	Q87II7|Q87II7 Putative transcriptional regulator. [Vibrio parahaemolyticus]	MEKYKISDLAKEFDITTRSIRFYEDVGLIEPERKGNMRVYQRRDKIRLKLILRGKRLGFSLAEIRELFELYDMQQTDEQLLKMLNIIEEKQAVLQQQLNDIGVVMGELNAAKERCLQTLKNNEK
	Q87I21|Q87I21	Y	P	C					139	Q87I21|Q87I21 Putative transcriptional regulator. [Vibrio parahaemolyticus]	MRNSMDIAEVVIKSGLPTSTLRYYEQLGLIRSIGRNGLRRQYSPEVLNKLNLISLGRIAGISLNEMAEMLNHSEGSKPYIDRDLLAKKALEIDEQITRLKAVRDSLNHVASCPHESHMDCSSFQRLMKVVKRYVPKKPR
	Q87H41|Q87H41	L	C	G					128	Q87H41|Q87H41 Putative transcriptional regulator. [Vibrio parahaemolyticus]	MNTFKISELAKEFDITTRSIRFYEDLGLLTPERKGNTRIYNGRDRIRLKLILRGKRLGFSLADIKELFELYDTDQSTEQLNYMIRLIEEKKAALQQQANDIQAVMMELNAAQLRCQNTLRSMKGEKVT
	Q87H23|Q87H23	T	K	-					118	Q87H23|Q87H23 Putative transcriptional regulator, MerR family. [Vibrio parahaemolyticus]	MNMKEFSSAVGLSSYTLRYYEKIGLLKHVHRNSSGHRVYTHRDIDWVNFIKRLKETGMPLEEIQEYASLRELGSQTTADRQKLLEAHRDNLIEHIRQQNEHLKRLEEKINLYKSGKVR
	Q87G45|Q87G45	E	S	E					270	Q87G45|Q87G45 Transcriptional regulator, MerR family. [Vibrio parahaemolyticus]	MVCSSEEKLYAIRDVAEITGVKPVTLRAWQRRYNLIQPQRTEKGHRLYCQQDLDTIREIQGWLSKGIAIGKVKGLLGQGDVEISAENHSLEEVETVLSALSQLNRGKTESVLSSVLKEYPLNLVVDQFINPVFEALDLVKGSLRSLQMGLFQTCLITRLALVIDSENKASTKGKCLLISFEQSRDAESWIQAAKLCEQGYHITLIDKVDDVSGLVGHDVIERYQRVYVFSNKALPAKQVEAFKALLARYPEQVQCSEVIEKLHLAQTQIQ
	Q87FW5|Q87FW5	H	P	S					154	Q87FW5|Q87FW5 Putative transcriptional regulator. [Vibrio parahaemolyticus]	MKIGELAQKTGLAPSRIRFYERIGLLKTVTRKANGYREYPQEALMILDMITTGQQAGFSLDELSALLPSDLSNWDHHQLLTTLQQKVQELDELERKIAQSKSKLKEVLKEIEAKPDDMDCAMNAKRVMSQLGQTILTKENPSNKNKAVTKAKQR
	Q87AB8|Q87AB8	-	-	-					120	Q87AB8|Q87AB8 Transcription regulator protein. [Xylella fastidiosa]	MPMLDPGSNRELPTIPAKRYFSIGEVADLCDVKQHVLRYWETEFPSLEPAKRRGNRRYYQRHDVLLVRQIRSLLYEQGYTIGGARLRLEGESARNELTLSHQIIKQVRLELEEVLQLLRS
	Q848A6|Q848A6	V	V	Y					283	Q848A6|Q848A6 Putative transcriptional regulator. [Streptomyces hygroscopicus]	MSGAALGDIMFTIGDFARHGRVSVRMLRHYDAIGLLRPAHVDPATGYRHYSAAQLSRLNRVIALKELGFTLQQVRDIVDEKVGTEELRGMLRLRRAELEATVEAVAARLVQVEARLRSIESEGHMPTDDVVIKRVPAVRVAELTATAASFDPQDISPVITPLYEELFRRLDAAGITPTGPGVAYYEDAPEGGGAISVHAAVQVSAPSRDGDDLRILDLPPIDHAATIVHRGPMDAVVPTAQALAHWIDGNGYRSTGYPREITLECPENRAEWVTELQTPVVQV
	Q83W07|Q83W07	A	I	H					125	Q83W07|Q83W07 Hypothetical protein. [Streptomyces capreolus]	MEMKIGELSRRTDTPVRMLRYYEEQGLIHSERLPNGYRSYEDYVVDRVRQVRGLLEVGLPTRIIKQILPCLDSPRAIHLPYVTPDMIETLEHERDRMAEKIECLTKNHRAISDYLEAVSHDIRAS
	Q83N77								130	Q83N77|Q83N77 Heat shock regulator protein HspR. [Tropheryma whipplei]	MGTPQFFTVTVAAALSGMHPQTLRKLDRLGLLSPKRTLGGDRRYTAQDVEGLRAISSMVSSGLTLEGIKHIARLEKELASLKAENHLLRQKLKNDRQGRIFAAGQEIVTLEYGTRIKRGKALIVWREFHV
	Q83HK6|Q83HK6	L	L	N					158	Q83HK6|Q83HK6 Conserved hypothetical protein. Conserved hypothetical protein. [Bacteria; actinobacteria; actinobacteridae; actinomycetales;micrococcineae; cellulomonadaceae; tropheryma.tropheryma whipplei]	MSGNLAEARQRAGYRGVVAARVAGITYRQLDYWARTGLLIPTVQEASGSGSQRIYDFKDILVLKLVRRLLDVGISLQQIRVAVEQLRSAGLKDLSAVTLMSDGVSVYLCRSNSDVIDLLAKGQGVFGIAVGKVLREIEDTLTGIESREMNAERKYLLL
	Q83HK5|Q83HK5	E	K	A					225	Q83HK5|Q83HK5 Conserved hypothetical protein. [Tropheryma whipplei]	MSSAQEKTDRPFTIGQVLSILKKEFPDVTSSKLRFLEEQKLIIPPRTSAGYRVFYPADVKRIRVILRMQRDEYLPLKIIRSRLDSANIALSTTSGVSMRREELVSRAGVPATLFTEAVTHSLIKPSECYGQDTLKLLVCLAALKKMGISPKHLTFLKKTVDKEYLLSHNAVLPLRVRKDEGLLEHSFCELLNNMQVIQAILVSQVKKDFLQSSKSKIDPKDLASS
	Q83C17|Q83C17	-	-	-					126	Q83C17|Q83C17 Transcriptional regulator. [Coxiella burnetii]	MSNQKRKGNPKQDIDLPTIPDKLYFTIGEVSELCQLRPHVLRYWEQEFSHLSPLKRRGNRRYYQLKDVLIIRKIRRLLYEEGYTIDGARQKLSEESSKDKQEHKVYETMRRAVSELEKIAASLEMA
	Q838M3|Q838M3	T	S	A					151	Q838M3|Q838M3 Transcriptional regulator, MerR family. [Enterococcus faecalis]	MIQRLLNEENLLIGISELSEIAEVSPRQLRYWEEKGYISSIAKDANGPRKYRLHTVVKVHWIKRFLDEGYTLQSAVEKAEEQHRNVGMTKKIFSQMFHGISEVCPNYVAIDLGDFDEEQKLYVVFNETTEVSEYLLIPKDADVSDELKKRK
	Q836X8|Q836X8	E	M	Q					258	Q836X8|Q836X8 Transcriptional regulator, MerR family. [Enterococcus faecalis]	MYQIGQFAKLMDISPRMLRHYEKAGIFVPNEIDKKTGYRYYSAHQIPLLKQILLLRDSGFKVEEMAETLRKLKDASFLETILLRKRDQSRHLIQMEEQKIKKINQQLVALKEEKQMIKGTEIDFIVSDSLKALALYKKVFEIEVVEATEYPIGMNEAVFQLYGTRFHMLDANEEYGLKSPTQEHPNTIWFNITVENIEETHQLAMENGCQEVQPITEMMEGALKNSLFIDPYGYMWMLHQIYQELSFDERIEILENEL
	Q834F6|Q834F6	Q	Y	E					250	Q834F6|Q834F6 Transcriptional regulator, MerR family. [Enterococcus faecalis]	MEYTIKKMASLSGVSARTLRYYDEIGLLQPARINSSGYRIYGQAEVNRLQQILFYRELDLKLDEIKEILEQPDFNVEQALYEHQQKLLEKRNEIDRLLASVQQTLHHYKGEINMSDQQKFEAFKQQKVQENEEKYGKEIREKYGNETIEQANKKYLNLTEKDMQAMQNVEKDLFSKLAMYQKSPKLTSQLAQEIFQLHKDWLMYSWSSYSPEAHKGLGLMYVGDERFTSYYEQHGAGFAEALNAIIQNYA
	Q832Q9								127	Q832Q9|Q832Q9 Regulatory protein GlnR. [Enterococcus faecalis]	MREKELRRSMSVFPIGTVMKLTDLTARQIRYYEEQGLIHPERSEGNRRMYSLNDIDVLLEIKDYLSDGLNMAGIKRVYEMKLEEQKNTAEATRPLTDADVRQILYDEILSQGGLTQQNPFQSNVPRL
	Q832K1|Q832K1	L	E	E					255	Q832K1|Q832K1 Transcriptional regulator, MerR family. [Enterococcus faecalis]	MEKNYTIKDVSELLNIPKSTIRYWDEQGLISTTRNEENGYRTFDLEDLFKIYDIDFYRKMGIPIKDMLNLYKKTPTDLYATMEATEEQLGQEIKRLQHKYKEIKKRKLHLHALIDLETLVFSDEPIPFDKIVVVDIEDPEEMKVYMEHISTLGIYGDLSESNELTYGICLANHVNKKSLDKVIWLKESSSQYKGFILKVNTQDTRLNNIEEVKKRLAKQGFETGIVVGEHILTQLEEENQYIEYYYGWIEILGEK
	Q82W57|Q82W57	A	T	-					121	Q82W57|Q82W57 Bacterial regulatory proteins, MerR family. [Nitrosomonas europaea]	MNAYTVSRLADDAGVSVHVVRDYIVRGLLRPVACTTGGYGLFDAAALQRLCFVRAAFDAGIGLGALARLCRALDAADGDGAAAQLAVLHQLVERRREALASLEMQLAAMPIESARQTESLP
	Q82VV8|Q82VV8	-	-	-					130	Q82VV8|Q82VV8 Bacterial regulatory proteins, MerR family. [Nitrosomonas europaea]	MENQAQINVLPPIPVKRYFTIGEVSELCGVKPHVLRYWEQEFTQLRSIRRHGNRRYYQHQEVILIRRIRELLYDYGFTINGARNHLVLGLQNQVKNNVVGGQSCQSGSDFSLAGLKREIEQVISFLQVSE
	Q82RR4|Q82RR4	W	T	V					312	Q82RR4|Q82RR4 Putative MerR-family transcriptional regulator. [Streptomyces avermitilis]	MDVTTLYSIGELSRRTGLSVRTIRFYSDSGVVAPTTRSPAGYRLYDLDALLRLELLRTLRELGMDLPTIQRVLDRELSVAEVAAAHADAMDVQIRTLQLRRSVLRVVASRGSSPEETKLMHRLTQLSGEERRRLIDDFMDGTFGTVDADPAAVAMVRAATPDLPDDPTGEQVTAWVELAELVGDEDFRARMRRTAVRQAAGRPLDIECDAGEELMEFTRQKVAEAMEAGIDPLNDRGAPVIDDLVHRFAEVLARTPDTEFRDWMAQQFEETHDPRVDRYWQLVWIVNGWHVVPNLIPVYPWLIQALRNSRDA
	Q82RQ8|Q82RQ8	L	R	A					255	Q82RQ8|Q82RQ8 Putative MerR-family transcriptional regulator. [Streptomyces avermitilis]	MGRNLQSGERLRPVDLARGHGLSTQAVRNYEEAGILPAAGRTPHGYRTYTSLHAGALRAFLALVPGHGHRTAASIMRAVNEGAVDEALRLIDESHAQLLDDRRTLQAVESALRDLEPTTGSGPGGGSGPAAGSGSGSGGTFIGPLAHKLGIRPATLRTWERAGLVRPRRDPLTGYRVYDEADVRDARLAHQLRRGGYLLEQIAPLIARVRAAGGLEPLEAALRDWHGRLSARGRALLAGAAGLEAYLHERRKTRS
	Q82RB2|Q82RB2	S	E	A					282	Q82RB2|Q82RB2 Putative MerR-family transcriptional regulator. [Streptomyces avermitilis]	MPGRAPARPGRHLTFKSGRRFTVGGVTTYRISQLAERSGVPATTLRFYEDAGLLPADRTPSGYRVYGEDAVERLAFISSAKLLGLALEEIRELLDVREEGVCASVRARMLPLAADRIAETDGRIAELRAFSAHLAGVHTELSGPAPSGACGPDCGCTTTSPVAAGPVPITLSPTRPSRIAEPWRDTPVACTLGGAELGVRTEQWKQLVSKAEEREEIPDGVRLSFPAGAELAGEVAALAAAEQGCCAFFDFTLHLTPAALQLEVRAPESAAGMLADLFGATV
	Q82R26|Q82R26	W	T	V					312	Q82R26|Q82R26 Putative MerR-family transcriptional regulator. [Streptomyces avermitilis]	MDVTTLYSIGELSRRTGLSVRTIRFYSDSGVVAPTTRSPAGYRLYDLDALLRLELLRTLRELGMDLATIQRVLDRELSVAEVAAAHADAMDVQIRTLQLRRSVLRVVASRGSSPEETKLMHRLTQLSGEERRRLIDDFMDGTFGTVDADPAAVAMVRAATPDLPDDPTGEQVTAWVELAELVGDEDFRARMRRTAVRQAAGRPLDIECDAGEELMEFTRQKVAEAMEAGIDPLNDRGAPVIDDLVHRFAEVLARTPDTEFRDWMAQQFEETHDPRVDRYWQLVWIVNGWHVVPNLIPVYPWLIQALRNSRDA
	Q82R22|Q82R22	-	-	-					110	Q82R22|Q82R22 Hypothetical protein. [Streptomyces avermitilis]	MTADNPHNRLDDDDYPAYTMGRAAELLGTTQGFLRAIGEARLITPLRSPGGHRRYSRYQLRIAARARELVDQGTPIEAACRIVILEDQLEEAQRINSEQRRAAARHTAGV
	Q82QG6|Q82QG6	C	A	S					133	Q82QG6|Q82QG6 Putative MerR-family transcriptional regulator. [Streptomyces avermitilis]	MKEMVRHTGVHERLLRYYEQQGLLAPARLPSGYRIYSESDVETVRRIRCLLAAGLPTSLIAQVLPCIRTDDDRLVPTCPDLVAQLAQERERITRAIKELQASRTMLDTVIAAAPVQGAETLRSPQPDADEASY
	Q82NS7|Q82NS7	S	P	P					347	Q82NS7|Q82NS7 Putative transcriptional regulator. [Streptomyces avermitilis]	MSESTRAEGRPGGLRPGTAAVDDTGLTTGALARRLGVSPTTLRSWDRRYGVGPQIRADGRHRRWSPQDVAMLETMCRLTSAGVPPAEAARVAKEGGGSSSPTPAQPEAAGAPAVRVRSHAGGTLPLGDVRQECRGLARAAVRLDAPAVEDQLTSSVERHGLTVAWAEVMVPTLHAVGRKWESSGDRYVEVEHLLSWHISTALRRVLAPVRPGDRDAAGPVVLACVPGEQHTLPLEALNAGLIELGLPTRMFGAAVPVEALTAAVRRLGPAAVVLWAQARSTASLPLARHVAATQWGVKGARRHPLVMLGGQGWAGRSAQGMLRPPGLREALDALAATYEGAASGPRG
	Q82MI2|Q82MI2	R	F	P					231	Q82MI2|Q82MI2 Putative MerR-family transcriptional regulator. [Streptomyces avermitilis]	MTTDTGEPTLTVDELAARAGVTVRTVRFYSSKGLLPPPSIGPRRVGHYSQEHLARLALIEELQHQGMTLAAIERHLQQLPPDLSAHDLALHRAVVASWAPDAVETVTRAELERRAGRPLGEADLERLAAMSVLARTEDAFRVDPGLLPLGVQLLDVPVAHEAILAARTALIEHSRAAAHELSRLFRDAVAERDSQAVKSLSAHMQPLVVQALLTTFQRSLREELREWLAES
	Q82M74|Q82M74	D	V	A					244	Q82M74|Q82M74 Putative MerR-family transcriptional regulator. [Streptomyces avermitilis]	MRIGEIAALVGVTTRAIRHYHHVGLLPEPERRPNGYRAYSVRDAVLLARVRRLTELGLSLDEVRDVLADDAGRDLADVLEELDADLARQEAEIGERRRRLAVLLAAEPRDTEPLSPALAALLAKTPHPASPAAAKDREHLTLLDAAGSGGQELYAALGPLAADPALLALYERLDALAEAPTDDPRIPALAAELVAAVPDEVFAAISAEGQVVAGFQEALLAEYAPAQAEVVRRVMEAFMRRSRG
	Q82JR5|Q82JR5	E	H	L					214	Q82JR5|Q82JR5 Putative transcriptional regulator. [Streptomyces avermitilis]	MRLAELSERSGVPLATIKYYLREGLLAPGRRISATTAEYDEGHLRRLRLVRALIQVGRVPVATAREVLGHVDDDSLGRTIRLGAALWALPQVPEPDEEDENVRAAQHEVDQLLRTLDWTTAQNLSSISPAHRSLVVAVATLRRLGYAWDAELMAPYAQLMHQAAVRDLDFVETHPSEAEKVETAVAAAILFEPVLRALHRLAQEEESARRYGIE
	Q82JH4|Q82JH4	R	A	R					308	Q82JH4|Q82JH4 Putative MerR-family transcriptional regulator. [Streptomyces avermitilis]	MIDDGTGLFTIGQLARRTGLSVRTIRYWSDEGALPPVTRSSGGYRLYDAGSVARLELIRTLRELGLGLDDVREVLAGETTVAEVAATHVTALDAQIRALKVTRAVLSTVARRGSTAEEMTLMNKLARLSAAERRRILEEFADEMFRGLDTADPVIRERMRNTAVDLPDEPTPEQVDAWVELVELLQDPEFRAQMRAAAEFNAADRGHDSPAGASLWFVRRLVQLAADARQRGIAPEAPEAEEVLRELLGEADGAADRAAVLERLEATSNDRVARYRELLAVVKGGGPLPAHREEFGWVVAALRARPGR
	Q82JE6|Q82JE6	C	A	A					142	Q82JE6|Q82JE6 Putative MerR-family transcriptional regulator. [Streptomyces avermitilis]	MRIGELATRAGTTTRTLRYYESRGLLPARRGSNGYRTYDEDDLKLLRQIRTLQDFGFDLEETRPFVECLRAGHPEGDSCPASLAVYRRKLGELDALIGELQAVRAQVGDQLARAELARDELAAEAGVPGGPEPVCELGGQTR
	Q82HG1|Q82HG1	P	A	G					128	Q82HG1|Q82HG1 Putative MerR-family transcriptional regulator. [Streptomyces avermitilis]	MRIGELGRATGATPRALRHYERAGLIASRRAANGYRVYDEGTVTRVRNIRHLLAAGLTLDDVRVFLPCLDGDMTAGPASARALGVARERLAVIDERIAAQLAVRERLAAALREAGAVRGGGGGGGGGG
	Q82H84|Q82H84	P	T	K					222	Q82H84|Q82H84 Putative MerR-family transcriptional regulator. [Streptomyces avermitilis]	MAEKAGRREYRMEELAKEAGITVRTLRFYRERKLIPPPRREGRIAWYDETHLARLRTISGLLERGHTLSGIAELAEAFDHGRNVGELLGLGAPTEETPVRLSPEELADVFAGQATPENLAAALDLGYLGTDGGEIVHISRRLLDVSAALVREGIPLADVLAAAGRVRVHTEALAALFTDLVLKRDRTPEDLRRLRPLAKSVVEAELSMALDRRLSAARDERP
	Q82GW7|Q82GW7	D	F	V					299	Q82GW7|Q82GW7 Putative MerR-family transcriptional regulator. [Streptomyces avermitilis]	MDRELVELVDQERVRSGELLTIGAFAARSRLSPKALRLYDRLGLLPPAHVDATTGYRYYRADQAERARMVALLRRLDMPLARIAEVVEPAGLDGPSAADRLACYWAEAEARFASQRTLAEYLRGRLSGRSSEMYGKFVVETVDVPEQVLITQTRHILPDELPTWIGAALGRLEDAAQACGGTTGAPFVAYHAEVSQESDGPAEACVPVADEAAARAWAEEHGRAWDTGVRVEPARRLAYTRITKAQVANPQIHAAFEAVEEWIAERGLNHAGPCREVYFADWDAAGPQDAVCDVAFPVR
	Q82G83|Q82G83	V	A	R					125	Q82G83|Q82G83 Putative MerR-family transcriptional regulator. [Streptomyces avermitilis]	MRIGQLAERTGVSERSLRYYEKQGLLAADRTPGGHRDFPDRAVDRVILIQELFAAGLHSKKIAELLPCMRDTDGGPSEVATPRLVADLSGERDRIDRMINDLIRSRTVLDEVIEAASAGLRRPHV
	Q82FJ8|Q82FJ8	L	V	R					307	Q82FJ8|Q82FJ8 Putative MerR-family transcriptional regulator. [Streptomyces avermitilis]	MTYRIEDLAHRSGATVRTIRAYQDRGLLPRPERRGRANVYADAHLARLRQIAGLLDRGYTLASIKELLEAWDSGRGLGGVLGLVAEVDGPWSDEEAGRISRAELSERFGGSPDDAAVADALELGVLEPVPGHEDLFLVPSPQELAVAVELHEAGVPLSAIAGHLRELRGQVEHIASRFLEFTTEHVFARYLGEHPPNEVDATEAASLVRRLRPLAQQTVDAELARAMRLFATRHLRLHLGADQPAPPEEETRSVSIPADTMRAVERLVGSDQAASFVALAAERELRARALDQLAAKHMHKHIVDEES
	Q82F15|Q82F15	-	-	-					114	Q82F15|Q82F15 Hypothetical protein. [Streptomyces avermitilis]	MPAENSPVVDSLDDDDYPAYTMGRAAAILGTTPAFLRALGDARLITPLRSEGGHRRYSRYQLRIAARARELVDQGTPVEAACRIIILEDQLEDALRLNEEMRRSSDQPTADESS
	Q82EX6								149	Q82EX6|Q82EX6 Putative HspR protein. [Streptomyces avermitilis]	MDGRRRNPYELTEETPVYVISVAAQLSGLHPQTLRQYDRLGLVSPDRTAGRGRRYSARDIELLRTVQQLSQDEGINLAGIKRIIELENQVAALQSRVVELESALDGAAAMMQQREAAVHASYRRDLVPYQEVQQTSALVVWRPKRQSSD
	Q82EF8|Q82EF8	P	C	E					253	Q82EF8|Q82EF8 Putative MerR-family transcriptional regulator. [Streptomyces avermitilis]	MSYSVGQVAGFAGVTVRTLHHYDEIGLLVPGERSHAGHRRYNDADLDRLQQILFYRELGFPLEEVAALLDDPQADPRAHLRRQHELLTARIEQLQKMAAAVEHAMEARTMGINLTPEEKFEVFGDKDPEEHAEEAERRWGGTEAYAESQRRAARYTKDDWKRMQAEVADWGERYDGLMAAGEPPAGARAMDMAEEHRLHIDKWFYDCSYDIHRGLGEMYVSDERFKEFYDSMRPGLAEHLRDAIAANADRHGG
	Q82BH8|Q82BH8	V	D	E					381	Q82BH8|Q82BH8 Putative MerR-family transcriptional regulator. [Streptomyces avermitilis]	MLTIGAFAKACRLSPKALRLYDELDLLRPARVDPDTGYRYYAPEQLERARLVAWLRRLGMPLARIRQVCALDPGGAAREIRAYWARVEAETTARRDLALFLVDHLTQSSQAPQASQSSASSPSPQSSQSSPSSRKDTIMLELRYSALSDIGLVRDANQDTAYAGARVLAVADGCGAGGASASTAAVEALKFLDEEPLPAGGVLNILEDAVQGAGRAVQDVAAAVGGSARDEIGTTLTAAVWTGSQLALVHIGDSRAYLLRDGELFLITHDHTVVQSLVDEGRLTPEEATVHPQRALLLKALGGGPVPDPDLKLHDARPGDRYLLCSDGLSTVVPTEEIRRLLAAAPVPQAAARALVDAANAAGGPDNVSCVVADVVEAGRQ
	Q82BB3|Q82BB3	Y	A	S					160	Q82BB3|Q82BB3 Putative MerR-family transcriptional regulator. [Streptomyces avermitilis]	MTVMESTAEAAGTGTTTDVCAAPPQRHRRPDGQDSYTISEVVAFTGLTAHTLRWYERIGLMPHIDRSHTGQRRYSNRDLDWLAFVGKLRLTGMPVADMVRYAEMVREGDGTYTQRYEILESTRRDVLARIAELQDTLAVLDHKISFYADAGRALTSERSR
	Q828Q8								169	Q828Q8|Q828Q8 Putative SoxR-like transcriptional regulator. [Streptomyces avermitilis]	MPQIPEKIHELTVGQLSARSGAAVSALHFYESKGLISSRRTAGNQRRYHRDALRRVAFVRAAQRVGIPLATIREALAELPEERTPTHEDWARLSEAWRAELDERITQLGRLRDHLTDCIGCGCLSLETCVLSNPDDVFGERRTGSRLMVDRAASRPRRTPGQQQPEDCC
	Q828B1|Q828B1	V	Y	E					139	Q828B1|Q828B1 Putative MerR-family transcriptional regulator. [Streptomyces avermitilis]	MTSGQPLPLHREPTLTIAQVVERTGLSHDTLRYYEKAGLIERVGRTTGNQRRYEAADLAWLEFLLRLRETGMSIADMQRFALLRSRGDATVPDRLVMLREHRAELAERIRALRRNAAALDDKIDHYERLLGQPEPGEPT
	Q827E2|Q827E2	R	L	G					251	Q827E2|Q827E2 Hypothetical protein. [Streptomyces avermitilis]	MLHTPSGGAGSGTAATDGELMSIGTVLNALRDEFPDITISKIRFLESEGLIEPQRTPSGYRKFSAGDIERLGHVLRMQRDHYLPLKVIREHLDALERGEEVRLPSMGRQRDPGEGESLVDLFGEPEAPTAARVGRAELLAAAEIGEQELEEWESYGLIAPLPDGAYDAETVTVATLVVELGRFGIEPRHLRVMKAAADREAGLVDQVVAPLRRHRNPQTRAHAEARTKELAGLAVKLHAALVQTALGVRLP
	Q827E0|Q827E0	-	-	-					211	Q827E0|Q827E0 Hypothetical protein. [Streptomyces avermitilis]	MRSSGDGTAGGAPGRSLGESGPYPLHGSAAGPAHQRPTAVAGDEEAASEEVGYRGPTACAAAGITYRQLDYWARTGLVEPSVRPAYGSGTQRLYSFRDVVVLKIVKRFLDTGVSLQNIRTTVQHLRERGFRDLERMTLMSDGATVYECTSPDEVHALLQGGQGIFGIAVGVVWRDVESALSQLHGERVDTGETLVGHNPTDELARRRNRAV
	Q825W7|Q825W7	P	L	E					218	Q825W7|Q825W7 Putative transcriptional regulator. [Streptomyces avermitilis]	MKVSNDQSGAVPMRMSELSRRSGVSVTTIKYYLREGLLPAGRRLSATQAGYDEDHLRRLRLIRALTGVRGLPVSAARDVLGALAEHAGDTHSLLGLTLGSIRLAEESADDSPEPAEVDSLIQELGWDVHKSAPARSALAETLTSLRTLGAPLDRRALLSYAHLAERTAVLDLDQLDGIEDPLEVAERALLLTVLLEPALLALRRLAQENESAQRHAES
	Q81XN3								243	Q81XN3|Q81XN3 Transcriptional activator tipA, putative. [Bacillus anthracis]	MAMKVKEVANLVGISVRTLHHYDEIGLLTPDETTESGYRLYSNENLEMLQQILFFKELGFPLKKIKEIIMSPSFDRKEALQLHKKMLLEKRARLDKVIATIDKTIQHTKGEIEMTNKEKFKGFDFSHNPYEEEARERWGDAAVDKANEYAKGMSKEKQEEFNAIYRNLAALRHGAPDSKEAQEAIKVWYDYLQNFSHYSLDAFKGLGQMYVADERFTKNIDKFGEGLAQFMCDAMEVYADRNK
	Q81X43|Q81X43	S	R	E					253	Q81X43|Q81X43 Transcriptional regulator, MerR family. [Bacillus anthracis]	MVVISIQQLTRETGVTVRTLRYYDQIDLLKPSGKTEGGHRLYSEADVIRLQQILFLKEMGFSLKETANMLVKGELDLKNSLEKQLRFVQEEQKKFNRMESVLQAVVYSVDVEGELDWKVMFELIQLSKQSSRIREIFQNEVFSKEEQKLLHNLPNMSKEDLNVLEWVDLLKQFRTFMKDGKEVASDEVQGATKKLMQKCLEMANGDEAFLDKLWEVRKSKEDSQKMSLYPIEEELLLYMDEAFRVYDEKERDK
	Q81X36|Q81X36	P	L	-					121	Q81X36|Q81X36 Transcriptional regulator, MerR family. [Bacillus anthracis]	MRIGELSKETGVSERSLRHYEEKGLLPSKRLANGYRDFDESAIKKVELIQMYLQIGLNLEETARMLRCLEIEPHLYDNPCSILTLYEDKLNEVTKQISLLSNIQTNLQKHVSLLKQAKEKE
	Q81UE6|Q81UE6	V	L	F					247	Q81UE6|Q81UE6 Transcriptional regulator, MerR family. [Bacillus anthracis]	MAWMISEFASVGDVTVRTLRYYDKINLLKPSDYTEGGHRLYTKDDLYVLQQIQSFKHLGFSLGEIQNIILQRNVETEDFLRQMHFQRELLLAEQERIAKVLSHMDEMTKKFQKEERVDVALFSSFLQTFIWEKENKEWLEEHFSKDSVQSFYNNKELKEKFDRRFMDVIGKLKKYKEEEKDPIHHEVQVTLKEFFNVIQEITNYLDIPQSDIEDIIQKSNLPLSEFPALFTTEEENYIKEAMQQFNN
	Q81U29|Q81U29	C	E	C					267	Q81U29|Q81U29 Transcriptional regulator, MerR family. [Bacillus anthracis]	MENLFSIGEVANMKGVTIKALRYYHQTGILIPVYIDTKTGYRYYSVDQFVYIDIIKVCRALGTSTKELQQIFTEKNMDELLKFLALKREETEQKIKEMQAVIHTIDKLDNSVQVAKKVLVHNQITRQYFEQRYIVTAPCKDVGNFKEFLYYSDVDKIIQERNLETTMEIGIAYSIHSKYRFEPKYAFSVLCKYDYTENEQNIDILPEGNYLTLAYKKNNKEESMEKLKDYIEKNNVTIKNCIEVELLDEFFSTDSYSCQMQLLIEKE
	Q81SY5|Q81SY5	V	S	T					291	Q81SY5|Q81SY5 Transcriptional regulator, MerR family. [Bacillus anthracis]	MPTLNGKYNIKAVSKIIGVQPSTLRAWERRYQMIAPKRNHAGHRLYTEEHIQILKWLMDKVSSGMMIGQAVQLLEGNRLQNSVQNEIHYDREVVLVDDLLQALLKFDEITTSALLNEAFSIYATEKVIASIVLQVSNKLLTLKNNNEVTMVQFQYVLSFLQTRLGMIYHNASSFSSIHKVVVLESNMLKGFVFSTYLRLKGYEVIYIRASLAEDSITLAVEQIRPKYVVISFDDGRELKNAMSYLNLLQEKSENLSVGVIGEIGAGDQLNIQTSLIGDTKEEWDDWLKMLE
	Q81SK7|Q81SK7	T	I	W					276	Q81SK7|Q81SK7 Transcriptional regulator, MerR family. [Bacillus anthracis]	MLLNKRFTIGEMAKMHNIAESTLRYYDEKGIFHPSIVDPQTNYRYYTIDQFSLLDTIKFLRQLNIPLKEIKKYIDERNPAYALNLLEKQQEMMLKKQREIEYALAKMEHRIHLIKEATKAKAEQMVMKEIPRRKITAIAVAPNTTDDMFEYYIHSLQKNMRQMDDSLFSGDIGVTVAKKGFMQNEFQAYSSVFILLDYMPFQVHRSDEIKEGMFACVYHHGPYEETDETYKKLMKYIDQEGYKIDGDAIEIALIDWSVTENPDEQVTEIQIPVVKK
	Q81Q58|Q81Q58	V	A	V					269	Q81Q58|Q81Q58 Transcriptional regulator, MerR family. [Bacillus anthracis]	MFKIGDFSKLSSISIRMLRHYDKVELLQPVKVDELSGYRFYSADQLKKVNQIQILKAMGFNINTIKEIIECDNIDSIKEQFLNRSVQIKEDMYNLQKQLRLLEDSMKTMREDVVEMNYHVSIKEIPERTVASVRKIIPSYNCEGDLWSILMQEIQMENISIDHPSYSIAVFHDQEYKENDVDVEIQLNILGKHENTKDVYFQKIEPIKVASVTVSGSYEQMTNVNEAAAKWIETEGYELAGPMFNIYHVSPAMESDPNKWVTEVCYPVK
	Q81PX8|Q81PX8	L	A	E					407	Q81PX8|Q81PX8 Conserved domain protein. [Bacillus anthracis]	MKIGKFGEVNNLSIDTIRHYMDLSLIIPEKKGGHYFFDEYCQTDLELILHYKDLGFSLNEIKELFFYKNLAKSMNYEKDTFYQSLFKLKYDKMEQEIELLEKKRDKLKRVLHDLLLTNETSNTIIGIDLSVLHLLTCSKCSKKLILQDGIINNNQIIEGKLICNCGEEYIITSGIISAGKLFKANEQTSLENIISDYIHETDNAYLENMHREGEWAKKKLIHLDLNNKLILDIGSGLGFFLRSIYEELPEDCLYIAVDRDFNKLLFLKDVLARKNPRRNILFICADFLNIPIQNRSVDIVIDHSGTSNYSFEHEDFLLHELNQLFKSDCYLLSLFILFKNFSLNSQITNNFRANFTLSKIKKELQNLQFQSIDESTSNYLKRGGKYEDFFVQGEEIYTY…
	Q81MZ6|Q81MZ6	V	L	-					126	Q81MZ6|Q81MZ6 Transcriptional regulator, putative. [Bacillus anthracis]	MAHVSKRTIDYYTNLGILKAERSQSNYRYYDETAFETLQFIEKCKEMHMPLCEIKEKIEEKKKLLGINEHVSKQVNEVTDHIHRLEAELTELKPLLDGLTDSQREKISKSLSGQTTALIQTLALLL
	Q81JS8|Q81JS8	R	K	V					135	Q81JS8|Q81JS8 Transcriptional regulator, MerR family. [Bacillus anthracis]	MYKIDEVTKQVGLTKRTLRYYEEIGLIHPPERSEGNIRLYTDEDIARIKRIVEAKEVLGITLQEMQHFLSLKERMEQRRNSENPRDREVIQEIKEMLEKQVQTLDEKMEQMQRVKAELEDSLHRAVTFLENTKGE
	Q81HG3								119	Q81HG3|Q81HG3 Mercuric resistance operon regulatory protein. [Bacillus cereus]	MYTISEVAKLLGVSTHTLRYYEKENILIANRDTNGNRLYEESHIKWLQFVMKLKQTQMPIAKIREYARLYTEGEYTTEARLQLLEDHRKSIQIQRENLEVTEKMLENKIRAYKSSLENK
	Q81H70|Q81H70	V	L	F					245	Q81H70|Q81H70 Transcriptional regulator, MerR family. [Bacillus cereus]	MAWLISEFASVGDVTVRALRYYDKINLLKPSDYTEGGHRLYTKDDLYVLQQIQSFKHLGFSLGEIQNIILQRDIETEVFLRQMHFQREVLLAEQERIAKVLSHMDEMTKKFQKEERVNVALFSSFLQTFIWEKENKEWLEEHFSTESIQAFYNNKELKEKFDRRFMDVIGKLKKYKEEEKDPSHHDVQVTLKEFFHLIEKITDYLDISQSEVVSVIKQSKISMAEFPTLFTNEEEQYIKEAMNKM
	Q81FT0|Q81FT0	E	M	L					292	Q81FT0|Q81FT0 Transcriptional regulator, MerR family. [Bacillus cereus]	MMPTLCGKYNIKAVSNIIGVQPSTLRAWERRYQIIAPKRNQAGHRLYTEEHIQILKWLMEKVSSGMMIGQAVQLLEENRLQSTVQKEIHFDKEVVLVDDLLQALLKFDEITIAALLNEAFSIYSTEKVVASIVLRVTDKLLTSKNNNEISMVQFQYALSFLQTRLGMVYHNASMFSSLHKVIVLEKDALKGFIFSTYLRLKGYEAIYIRTSLAEDGMLSAVEEIQPKYVFISFADEQEMKKTMNFINLLQEKRESLSVGFIGNLGVLNQLDIETILIGDTKEEWDGWLKMSE
	Q81FH3								276	Q81FH3|Q81FH3 Multidrug-efflux transporter 2 regulator. [Bacillus cereus]	MLLNKRFTIGEMAKMHNIAESTLRYYDEKGIFHPSIVDPQTNYRYYTIDQFSLLDTIKFLRQLNIPLKEIKKYIDERNPAYALNLLEKQQEMMLKKQREIEYALAKMEHRIHLIKKATKAKAEQMVIKEIPQRKITAIAVAPNTTDDMFEYYIHSLQKNMRQMDDSLFSGDIGVTVAKKGLMQNEFQAYSSVFILLDYMPYEVHTSDEIKEGLYACSYHHGPYEETDATYKELLIYIDKEGYEVHGDSIEIGLIDWSVTENPEEQVTEIQIPVVKK
	Q81F87|Q81F87	I	N	-					126	Q81F87|Q81F87 Transcriptional regulator, MerR family. [Bacillus cereus]	MYYTIGQVAKMQHLTISQIRYYDKQGLFPFLQRNEKGDRVFDEEALKYLEMILCLKNTSMPIQKIKQFIDWSMEGESTILQRLALMKQQETNVLQLMQDTEKNLKKIQQKIAKYENEITSANAIKK
	Q81D65|Q81D65	V	A	V					270	Q81D65|Q81D65 Transcriptional regulator, MerR family. [Bacillus cereus]	MFKIGDFSKLSSISIRMLRHYDKVELLQPVKVDEQSGYRFYSADQLKKVNQIQTLKAMGFNIATIKEIIECDNIDTIKEQFLNRSAQIKEDMNNLQKQLRLLEDSMKTMREDVVEMNYHVSIKEIPERTVASVRKIIPSYNCEGDLWSVLMQEIQMKNISIAQPSYSIAVFHDHEYKENDVDVEIQLSILGKHENTKDVTFKNMESTNVASITVNGSYEQMTAVNEAAAKWIETEGYKLAGPMFNIYHVSPAMELDPNKWVTEVCYPINK
	Q81B35|Q81B35	S	I	T					135	Q81B35|Q81B35 Transcriptional regulator, MerR family. [Bacillus cereus]	MYRIGQLALMAHVSKRTIDYYTNLGILKAERSQSNYRYYDETAFETLQFIEKCKEMHMPLCEIKEKIEEKKKLLGINEHVSKQVNEVTDHIHRLEVELTELKPLLDELTDSQREKISKSLSGQTTALIQTLALLL
	Q81AS0|Q81AS0	M	I	C					273	Q81AS0|Q81AS0 Transcriptional regulator, MerR family. [Bacillus cereus]	MYTIAEFSRICKMSTRMLRHYDKEEILKPAYVNPVNGYRYYEQEQLEVALKIKKLREYKFPLPKIKIVLQSSDQDSFVQHIQSQIIELSHEVKQNLQVISEMNEMVKVNSSLNIARHRNYDILMGMRNEVTIITQRVKIDIDDMDDYFYDLYEEVQKNNFQIVGSPSAVFYDEEYIPSNSDIELRIPVMQGNDEDVAQEYEMKQLSPHHIVTTMHYGSYDYIGYAYIALEEWIERNGYVIINSPYEVYIKGPECDCLAEEYVTQICFLVTKRN
	Q816A4								244	Q816A4|Q816A4 Transcriptional activator tipA. [Bacillus cereus]	MPMRVKEVADLVGISVRTLHHYDAVGLLTPDEITDSGYRLYSDENLEILQQVLFFKELGFPLKKIKEIITSPSFNREETLILHKKMLLEKRTRLDKVIATIDKTIQHTKGEIEMTTKEKFEGFDFSHNPYEEEAREKWGDTALDKSNGYAKGMSKENQEEFNAIYRNLAALRHDAPDSKEAQAAIKVWYDYLQNFSHYSLDAFKGLGQMYVADERFTKNIDKFGEGLAQFMCDAMEVYADRNKK
	Q815Q9|Q815Q9	C	V	-					123	Q815Q9|Q815Q9 Transcriptional regulator, MerR family. [Bacillus cereus]	MYTISQLIEQTGITSRTIRYYEELGLLILEKQNGKRILNDENLLQLIKIFLMKITNKKLKDIKDIDLEKLQLTLLNQEINLLCQQLIGLSLTLEGLLEETNVEREFQLLKELNNYININVNLN
	Q815I0|Q815I0	S	R	E					254	Q815I0|Q815I0 Transcriptional regulator, MerR family. [Bacillus cereus]	MMVVISIQELTRETGVTVRTLRYYDQIDLLKPSGKTEGGHRLYSENDVIRLQQILFLKEMGFSLKETANMLVKGELDLKNSLEKQLRFVQEEQKKFNRMESVLQAVVYSVDVEGELDWKVMFELIQLSKQSPRIREIFQNEVFSKEEQKLLHNLPNMSKEDPNVLEWVDLLKQLRTFMKDGKEAASDEVQGAMKRLMQKCLEMANGDEAFLDKLWEVRKSKEDSQKMSMYPIEEELLVYMDEAFRIYDEREKDK
	Q815H6|Q815H6	C	L	-					122	Q815H6|Q815H6 Transcriptional regulator, MerR family. [Bacillus cereus]	MRIGELSKETGVSERSLRHYEEKGLLPSKRLANGYRDFDESAIEKVELIQMYLQIGLNLEETARMLRCLEIEPHLYDNPCSSILTLYEDKLNEVTKQITLLSNIQANLQKHVSLLKQAKEKE
	Q814P9|Q814P9	R	K	V					135	Q814P9|Q814P9 Transcriptional regulator, MerR family. [Bacillus cereus]	MYKIDEVTKQVGLTKRTLRYYEEIGLIHPPERSEGNIRLYTDEDIARIKRIVEAKEVLGITLQEMQHFLSLKERMEQRRNSENPRDREVIQEIKDMLEKQVQTLDEKMEQMQRVKAELEDSLHRAVTFLESTKGE
	Q56144								152	Q56144|SOXR_SALTY Redox-sensitive transcriptional activator soxR. [Salmonella typhimurium]	MEKKSPRLKALLTPGEVAKRSGVAVSALHFYESKGLITSIRNSGNQRRYKRDVLRYVAIIKIAQRIGIPLATIGDAFGILPEGHTLSAKEWKQLSSQWREELDRRIHTLVALRDELDGCIGCGCLSRSDCPLRNPGDRLGEHGTGARLLEDD
	Q55938								370	Q55938|Q55938 Mercuric resistance operon regulatory protein. [Synechocystis]	MKTNHLTIKELTDAVGGGVTPRMVRHYHTLGLLPPVQRSEGNYRLYTQQDVQRLQRVIALKQQGFQLSHIRQLLDSHSEESLDPTLMVQLQQQYQAVIQQITRLRQTASALEGLLGRDQSCQITQAEALAQLKQLDVDVQEGLGKLDQLWTNLDAETTTHPEAFQESLKHLLPDLSAYSEITIHLLHQLVLACGDVSLVNAVRLSQGAIASARDALKAGCPVVTDVPVVAAALDQTRLAHLGCTVKTLIDDPHITGLREAEQAFWHHDHWQQRLQQIPQGCVLAIGYAPSVLLTACKLIEQQHIQPALVIGMPIGFSHAPGAKRRLMTSPIPHITIQGSLGGGLLAAVTLNALVETLIAKPDCHCYLTCL
	Q53687								122	Q53687|Q53687 Glutamine synthetase repressor. [Staphylococcus aureus]	MISNDAIRRNMAVFSMSVVSKLTDLTPRQIRYYETHELIKPERTEGQKRLFSLNDLERLLEIKSLLEKGFNIKGIKQIIYDSQEHLTTDEQEIRKKMIVDATQKPIGETLPINRGDLSRFIK
	Q52110								121	Q52110|MERD_ACICA Mercuric resistance protein merD. [Acinetobacter calcoaceticus]	MSAYTVSRLALDAGVSVHIVRDYLLRGLLRPVACTTGGYGLFDDTALQRLRFVRAAFEAGIGLDALARLCRALDAADGDGASAQLAVLRQLVERRREALASLEMQLAAMPTEPAQHAESLP
	Q51773								55	Q51773|MERD_PSEFL Mercuric resistance protein merD (Fragment). [Pseudomonas fluorescens]	MSAYTVSRLALDAGVSVHIVRDYLLRGLLRPVACTPGGYGLFDDAALQRLCFVRA
	Q51506								156	Q51506|SOXR_PSEAE Redox-sensitive transcriptional activator soxR. [Pseudomonas aeruginosa]	MKNSCASRELSVGELARRAGVAVSALHFYETKGLISSQRNAGNQRRFSRETLRRVVVIKVAQRVGIPLAEIARALQTLPAGRSPSAADWARLSAQWKEDLTERIDKLLLLRDQLDGCIGCGCLSLQACPLRNPGDQLSAEGPGAHWLDAEGREHDG
	Q50900|Q50900	L	L	R					299	Q50900|Q50900 ORF11 protein. [Myxococcus xanthus]	MAERTYRINIAAELAGVRVELIRAWERRYGVLTPRRTPAGYRAYTDRDVAVLKQLKRLTDEGVAISEAAKLLPQLMEGLEAEVAGRGASQDARPHAETWRESMLAATQAYDQPRVSDVLDEVLAALPPLKAFDEVLAPLLCDVGERWESGTLTVAQEHLVSQMVRARLVSLLHAAPLGRHRHGVLACFPEEEHEMGLLGAALRLRHLGVRVTLLGQRVPAEDLGRAVLALRPDFVGLSTVASRSAEDFEDTLTRLRQALPRGLPVWVGGGRRRSHQAVCERLAVHVFQGEEDWDRLAGT
	Q50899|Q50899	L	L	E					288	Q50899|Q50899 ORF10 protein. [Myxococcus xanthus]	MTLRIRTIARMTGIREATLRAWERRYGFPRPLRSEGNNYRVYSREEVEAVRRVARLIQEEGLSVSEAIAQVKTEPPREQPEAERLRERFWSSVGALEGDEVTRVLDDAQTVMDVEAYCDGFLLPLLREMGVRLDVAREHLASALIRQRLRQVYDALSPAPAGPRALLACPSGDHHEGGLLVLGIHLKRKGWRVTMLGADTPAAALQGACVQVRPDVVALSFVRARAPEEFASVLEDALRACAPFPVVVGGLGAREHLKAIFSLGAQYAESSEELVAIWNQVRNAQNRP
	Q50605|YI28_MYCTU	V	G	T					247	Q50605|YI28_MYCTU Hypothetical protein Rv1828/MT1876/Mb1859. [Mycobacterium tuberculosis]	MSAPDSPALAGMSIGAVLDLLRPDFPDVTISKIRFLEAEGLVTPRRASSGYRRFTAYDCARLRFILTAQRDHYLPLKVIRAQLDAQPDGELPPFGSPYVLPRLVPVAGDSAGGVGSDTASVSLTGIRLSREDLLERSEVADELLTALLKAGVITTGPGGFFDEHAVVILQCARALAEYGVEPRHLRAFRSAADRQSDLIAQIAGPLVKAGKAGARDRADDLAREVAALAITLHTSLIKSAVRDVLHR
	Q50603|YI30_MYCTU	A	R	-					225	Q50603|YI30_MYCTU Hypothetical protein Rv1830/MT1879/Mb1861. [Mycobacterium tuberculosis]	MTQLVTRARSARGSTLGEQPRQDQLDFADHTGTAGDGNDGAAAASGPVQPGLFPDDSVPDELVGYRGPSACQIAGITYRQLDYWARTSLVVPSIRSAAGSGSQRLYSFKDILVLKIVKRLLDTGISLHNIRVAVDHLRQRGVQDLANITLFSDGTTVYECTSAEEVVDLLQGGQGVFGIAVSGAMRELTGVIADFHGERADGGESIAAPEDELASRRKHRDRKIG
	Q45666								110	Q45666|Q45666 SCGR gene. [Bacillus subtilis]	MTTEDHSYKDKKVISIGIVSELTGLSVRQIRYYEERKLIYPQRSSRGTRKYSFADVERLMDIANKREDGVQTAEILKDMRKKEQMLKNDPQVRKKMLEGQLNAHFRYKNR
	P96690|P96690	L	M	Y					270	P96690|P96690 YDFL protein. [Bacillus subtilis]	MKEFFSIGEVSKLFNVKISALRYYDEIGLLKPEYKDEQTNYRYYSTQQFERLDTIKYLRALGLPINKLLDFYNSQNTNTLLHLLKSQQVEIDRKKKELERIERKISRRITHIEDAVNMPLHQISKIKLPAMRVAYLQHEYVLGHDIEHSLAELRTHLNVNEDIFIGKIGLSISAANVKAKQFDKYSSIFMILEDENEKTSSEIIFPSREYLQIRFKGSHPEAEPYYKKLLAYMKEHHYEVAGDSIEITLIDYGITNNLDNYVTEILLPIK
	P96458								154	P96458|P96458 HspR. [Streptomyces albus g]	MDRDGRRRNPYELTEDTPVYVISVAAQLSGLHPQTLRQYDRLGLVSPDRTAGGRRYSARDIELLRQVQQLSQNEGINLAGIKRIIELENQVTALQQRVAELSAAVDGAAAQMRQREAQVEAQVHASYRRDLVRYEDVRHTSALVVWRPGRPAGE
	P95838								144	P95838|P95838 Mercuric resistance operon regulatory protein. [Synechococcus]	MLKIGEIAKQVGVAVGTIRYYETLQLIQPSTRGENGYRYYKPQTIQQLQFIRQAQTLGFSLEEIRQILTVYAEGTPPCSLVQTLLNQKIASLEEKLQQIQTFKAQLESYRDRWQQTHPSNGNEVRNLSVNCNHSPNLSAIEREE
	P94703								121	P94703|MERD_SALTI Mercuric resistance protein merD. [Salmonella typhi]	MSAYTVSRLALDAGVSVHIVRDYLLRGLLRPVAYTTGGYGLFDDTALQRLRFVRAAFEAGIGLDALARLCRALDAADGDGASAQLAVLRQLVERRREALASLEMQLAAMPTEPAQHAESLP
	P75989								243	P75989|YCGE_ECOLI Hypothetical transcriptional regulator ycgE. [Escherichia coli]	MAYYSIGDVAERCGINPVTLRAWQRRYGLLKPQRSEGGHRLFDEEDIQRIEEIKRWISNGVPVGKVKALLETTSQDTEDDWSRLQEEMMSILRMANPAKLRARIISLGREYPVDQLINHVYLPVRQRLVLDHNTSRIMSSMFDGALIEYAATSLFEMRRKPGKEAILMAWNVEERARLWLEAWRLSLSGWHISVLADPIESPRPELFPTQTLIVWTGMAPTRRQNELLQHWGEQGYKVIFHAP
	P71039|P71039	A	C	E					257	P71039|P71039 Hypothetical protein ywnd. [Bacillus subtilis]	MKYQVKQVAEISGVSIRTLHHYDNIELLNPSALTDAGYRLYSDADLERLQQILFFKEIGFRLDEIKEMLDHPNFDRKAALQSQKEILMKKKQRMDEMIQTIDRTLLSVDGGETMNKRDLFAGLSMKDIEEHQQTYADEVRKLYGKEIAEETEKRTSAYSADDWRTIMAEFDSIYRRIAARMKHGPDDAEIQAAVGAFRDHICQYHYDCTLDIFRGLGEVYITDERFTDSINQYGEGLAAFLREAIIIYCDHQENPRP
	P58398								243	P58398|MLRA_SALTY MerR-like regulator A. [Salmonella typhimurium]	MALYTIGEVALLCDINPVTLRAWQRRYGLLKPQRTDGGHRLFNDADIDRIREIKRWIDNGVQVSKVKVLLSSDSSEQPNGWREQQEILLHYLQSSNLHSLRLWVKERGQDYPAQTLTTNLFVPLRRRLQCQQPALQALLGILDGILINYIALCLASARKKQGKDALVIGWNIHDTTRLWLEGWVASQQGWRIDVLAHSLSQFRPELFDGKTLLVWCGENQTLAQQQQLLAWRAQGRDIHPLGV
	P50330								237	P50330|NOLA_BRASN Nodulation protein nolA. [Bradyrhizobium]	MTKATPRRRRWRIGELAGATGVTVRTLHHYEHTGLLAASERTDGGHRMYDRESIQRVHQIRALRELGFSLQEIRRAMDGRTSLTDLLRKHLQRIEVQVARATQLRDRLRNMTTDGDVRVSVDQLPAALDAMSKVEKRPQPRPCTCALAADREERWRRIRNDLRHCMDRNEHPCSDRTKAVALEARTLISEIAGNDLTGSTILKVLARLSDPRSLAGWDPHLMQYLDSALVALGDQPH
	P50329								219	P50329|NOLA_BRAEL Nodulation protein nolA (Fragment). [Bradyrhizobium elkanii]	MSKATPRRRRWRIGELAEATGVTVRTLHHYEHTGLLAASERTDGGHRMYDRESVQRVHQIRALRELGFSLHEIRKAMEGTTSLIDLLRKHLERIELQVARATLLRDRLRDMTTGSEIQVSVDELPATLDAMSKVQTRSQTSRCTCKLAIEREERWRRIRDELRDCMDRGEHPCGERAKAVAVAARLLISEIAGADSRVSTILKVLARLSAPRSLAGWDP
	P45277								135	P45277|ZNTR_HAEIN Zn(II)-responsive regulator homolog. [Haemophilus influenzae]	MKIGALAKALGCTVETIRYYEQQGLIPPPKRTSGNFRQYNEEHLQRLSFICNCRNLDISLSEIKSLLNLENASKQQAEEINRVLDKHIKEVATRIHELAHLRMKLIELREKTVSNDEDPMKLLLQHSGVKFVRLK
	P44558|Y186_HAEIN	I	Q	L					135	P44558|Y186_HAEIN Hypothetical transcriptional regulator HI0186. [Haemophilus influenzae]	MTYTTAKAAEKIGISAYTLRFYDKEGLLPNVGRDEYGNRRFTDKDLQWLSLLQCLKNTGMSLKDIKRFAECTIIGDDTIEERLSLFENQTKNVKCQIAELKRYLDLLEYKLAFYQKAKALGSVKAVNLPQIPETS
	P40183								151	P40183|HSPR_STRCO Putative heat shock protein hspR. [Streptomyces coelicolor]	MDGRRRNPYELTEDTPVYVISVAAQLSGLHPQTLRQYDRLGLVSPDRTAGRGRRYSARDIELLRQVQQLSQDEGINLAGIKRIIELENQVAELQARAAELAAALDGAATAMRQREAAVHASYRRDLVPYQEVQQTSALVVWRPSRRGQSSD
	P33358								243	P33358|MLRA_ECOLI MerR-like regulator A. [Escherichia coli]	MALYTIGEVALLCDINPVTLRAWQRRYGLLKPQRTDGGHRLFNDADIDRIREIKRWIDNGVQVSKVKMLLSNENVDVQNGWRDQQETLLTYLQSGNLHSLRTWIKERGQDYPAQTLTTHLFIPLRRRLQCQQPTLQALLAILDGVLINYIAICLASARKKQGKDALVVGWNIQDTTRLWLEGWIASQQGWRIDVLAHSLNQLRPELFEGRTLLVWCGENRTSAQQQQLTSWQEQGHDIFPLGI
	P32184								253	P32184|TIPA_STRCO Transcriptional activator tipA. [Streptomyces coelicolor]	MSYSVGQVAGFAGVTVRTLHHYDDIGLLVPSERSHAGHRRYSDADLDRLQQILFYRELGFPLDEVAALLDDPAADPRAHLRRQHELLSARIGKLQKMAAAVEQAMEARSMGINLTPEEKFEVFGDFDPDQYEEEVRERWGNTDAYRQSKEKTASYTKEDWQRIQDEADELTRRFVALMDAGEPADSEGAMDAAEDHRQGIARNHYDCGYEMHTCLGEMYVSDERFTRNIDAAKPGLAAYMRDAILANAVRHTP
	P22538								154	P22538|SOXR_ECOLI Redox-sensitive transcriptional activator soxR. [Escherichia coli]	MEKKLPRIKALLTPGEVAKRSGVAVSALHFYESKGLITSIRNSGNQRRYKRDVLRYVAIIKIAQRIGIPLATIGEAFGVLPEGHTLSAKEWKQLSSQWREELDRRIHTLVALRDELDGCIGCGCLSRSDCPLRNPGDRLGEEGTGARLLEDEQN
	P22537								237	P22537|NOLA_BRAJA Nodulation protein nolA. [Bradyrhizobium japonicum]	MNRATPRRRRWRIGELAEATGVTVRTLHHYEHTGLLAATERTEGGHRMYDRESGQRVHQIRALRELGFSLVEIRKAMEGTTSLTDLLRKHLERIEVQVARTTLLRDRLRNMTIDSEAQVSVDELPATLNAMSRAETRSQTSRCTCNLAAEREDRWRRIRDDLRDCMDGGEHPCGERAKAVAVAARLLISEIAGDDSRVSMILKVLARLSAPRSLAGWDPCLMQYLDLALGGLEDQPY
	P20102								120	P20102|MERD_SHIFL Mercuric resistance protein merD. [Shigella flexneri]	MSAYTVSQLAHNAGVSVHIVRDYLVRGLLRPVACTTGGYGVFDDAALQRLCFVRAAFEAGIGLDALARLCRALDAADGAQAAAQLAVVRQLVERRRAALAHLDAQLASMPAERAHEEALP
	P19083								129	P19083|GLNR_BACAA Regulatory protein glnR. [Bacillus anthracis]	MKEDRRSAPLFPIGIVMDLTQLSARQIRYYEEHNLVSPTRTKGNRRLFSFNDVDKLLEIKDLLDQGLNMAGIKQVLLMKENQTEAVKVKEETKEISKTELRKILRDELQHTGRFNRTSLRQGDISRFFH
	P08654								121	P08654|MERD_SERMA Mercuric resistance protein merD. [Serratia marcescens]	MNAYTVSRLALDAGVSVHIVRDYLLRGLLRPVACTTGGYGLFDDAALQRLCFVRAAFEAGIGLGALARLCRALDAANCDETAAQLAVLRQFVERRREALANLEVQLAAMPTAPAQHAESLP
	P06689								121	P06689|MERD_PSEAE Mercuric resistance protein merD. [Pseudomonas aeruginosa]	MNAYPVSRLALDAGVSVHIVRDYLLRGLLRPVACTPGGYGLFDDAALQRLCFVRAAFEAGIGLDALARLCRALDAADGDEAAAQLALLRQFVERRREALADLEVQLATLPTEPAQHAESLP
	O86531|O86531	R	H	L					214	O86531|O86531 Putative transcriptional regulator. [Streptomyces coelicolor]	MRLADLSKRSGVSTATIKYYLREGLLPPGRQVNATTAEYDEDHLRRLRLVRALIQVGKVPVATAREVLGHVDDDSLGRTVRLGAALWALPQDAEPDEADPAVAAARVEVDRLLELLGWETSRELAPLSPVHRSLVVAVAALRRLDYPWDAELMAPYGELMMEVARRDLDFMETHASEAEKVEMAVAAAVLFQPVLRALHRLAQEEESARRYGIE
	O66920|O66920	I	S	-					136	O66920|O66920 Transcriptional regulator (MERR family). [Aquifex aeolicus]	MKKRKAYYTIGVVAKMYNIHPQTLRLYEREGLLKPSRSEGNTRLYTDEDLERLEFILFLTRELGVNLAGVDIILNLKEQMEQMQKQIDQLMEFIQNELSKLQGEAYQRAIVKVPKTKVMKFEEVIVSRQKKSDEEE
	O66022								121	O66022|O66022 Mercury operon coregulator protein. [Pseudomonas stutzeri]	MSAYTVSRLALDAGVSVHIVRDYLLRGLLRPVACTPGGYGLFDDAALQRLCFVRAAFEAGISSDALARLCRALDAADGDEAAAQLAVLRQFVERRREALADLEVQLATLPTEPAQHAESLP
	O66018								121	O66018|O66018 MerD. [Pseudomonas stutzeri]	MSAYTVSRLALDAGVSVHIVRDYLLRGLLRPVACTPGGYGLFDDAALQRLCFVRAAFEAGIGLDALARLCRALDAADGDEAAAQLALLRQFVERRREALADLEVQLATLPTEPAQHAESLP
	O54191|O54191	T	A	A					196	O54191|O54191 Putative transcriptional regulator. [Streptomyces coelicolor]	MTHATDGSRHIGALARETGLSIRTLRYYDRLGLLTPSARTEGGHRCYDAGDVRRLHRVLALRSFGLPLARIRAVLDAEPDHDPAELIRRQLDVVEERLRQTAELRIRLLGVLGALDAAADGSTEALLDVIEEMTAVTRPLTPEQVAGLGEARRRWAESLGEEELRALHHRRAEIFATMGEDDRRRLTDRRRRALAP
	O54113|O54113	-	-	-					112	O54113|O54113 SC10A5.22 protein. [Streptomyces coelicolor]	MTADDSYGRLDDDDYPAYTMGRAAEMLGTTPAFLRAVGEARLITPLRSEGGHRRYSRYQLRIAARARELVDQGTPVEAACRIVILEDQLQEARRINEELQRRPAGLVDKAEG
	O53082								144	O53082|O53082 Putative mercuric resistance operon regulatory protein (MERR) (Lmo1788 protein). [Listeria monocytogenes]	MEQWTVKEMAAYVGISADTLRYYEKNKIIVPNRLENGYRVYNTEHLLELKFILVMKYARFSLSEIKLMMEWLRSEPSVACNTASKELLALKAAEIKQTIAHYTKIAALLEELPQIDEVQDYSTVQKDVNTFVEHIFTDIRKDGF
	O32918|O32918	S	I	A					251	O32918|O32918 Hypothetical protein ML2075. [Mycobacterium leprae]	MSAPDSPALVGMSIGAVLDLLRSDFPDVTISKIRFLEAEGLVTPQRSASGYRRFTAYDCARLRFILTAQRDHYLPLKVIRAQLDAQPDGELPSFGSPYVAPRLFSVTGGPGAGVGSGVGSDIPAVSPAGVRLSREDLLDRSGVADDLLTALLKAGVITTGPGGFFDEHAIVILQCARALSEYGVEPRHLRAFRSAADRQSDLIVQIAGPIVKAGKAGARDRADDLAREVAALAITLHTSLIKSAVRGVLHR
	O32916|O32916	A	R	-					231	O32916|O32916 Hypothetical protein ML2073. [Mycobacterium leprae]	MTHLVTRARSARGNTVSEQPRQGQLDLADYRDTPTATTHGDIGLNGPTAVSGPAQPGLFPDDSVPDELVGYRGPSACQIAGITYRQLDYWARTSLVVPSIRGAAGSGSQRLYSFKDILVLKIVKRLLDTGISLHNIRVAVDHLRQRGVQDLANITLFSDGTTVYECTSAEEVVDLLQGGQGVFGIAVSGAMRELTGVIDDFRGERADGGESIAAPEDELASRRKHRDRKIG
	O29584								130	O29584|O29584 Mercuric resistance operon regulatory protein (MERR). [Archaeoglobus fulgidus]	MKKKDRYTISELAREFEISTRTIRYYEEIGLLNPERTPGNQRIFSRKDRAKLKLILRGRRLGFSLEEIREMIEMYDVAGEPEQIRLTLKYGEKKLKEIEEKIRELELLKEDLLNLREMLVKRLEELEKGS
	O25669								123	O25669|O25669 Putative heat shock protein (HSPR). [Helicobacter pylori]	MCDYDEPLYLISVVAKILGVHPQTLRQYEKEGLIEPSRTDGKMRLYSQRDMDKIKTILRLTRDMGVNLAGVDIILRLKEKLDELDNLNKELQDALHKHSKNTKTPTKNLNTPTNFYELILFKK
	O07935								121	O07935|O07935 DNA, mosaic mercury resistance transposable element (MER-operon), 3624 BP. [Escherichia coli]	MSAYTVSRLALDAGVSVHIVRDYLLRGLLRPVAYTTGGYGLFDDTALQRVRFVRAAFEAGIGLDALARLCRALDAADGDGASAQLAVLRQLVERRREALASLEMQLAAMPTEPAQHAESLP
	O07586|O07586	D	L	Q					143	O07586|O07586 Hypothetical protein yhdq. [Bacillus subtilis]	MVGRDIDGAETYRISELAALAGVTKRTVDYYTNLGLLTPARSCSNYRYYDENALKRLIFIVDCKKQRLALSDIKDRLENQFPSSAKLDDEIGNLALEIDHMNQNISGILHRFERLKPEDRDKLKSKLPPEKLAVFQSFMLLLS
	O06474|O06474	S	K	E					140	O06474|O06474 YFMP. [Bacillus subtilis]	MEWMKIDQVAKRSGLTKRTIRFYEEIGLIPAPKRTDGGVRLYSEDDMEELEKVISTKEVLGFSLQELQHFMETSRQLELNKEGYLLSLDPKERKEKLEEIQETLNHQLDLIDEKIRTFQSFKERLQGMKGKAERAIQSIE
	O06008								140	O06008|O06008 Mercuric resistance operon regulatory protein. [Bacillus subtilis]	MNIAQVAKQFGLTAATLRYYERVGLIPPVKRKDSGIRDYDEEDIKWIEFIKCMRNAGLSIEALIEYTTLFTEGHRTVEARKNILADERQRLIEKRKEIDETIKRLDTKIKDYDGKLRENEAKLKSRPKTESLHGSVEQRR
	O05612								120	O05612|O05612 MerD protein. [Pseudomonas]	MNAYSISRLAEDAGVSVHIVRDYMLRGLLHPARRTESGYGIFDERSLARLCFVRAAFESGIGLDELARLCRALDADDSTDVIGCIDRLLGQIATRLAALDAVKTELAGLTHRAIEGHTHA
	EAA23429|EAA23429	I	V	K					126	EAA23429|EAA23429 Transcriptional regulator, MerR family. [Fusobacterium nucleatum]	MTIKEVSEQLQITQDTLRYYEKVGMIPPVTRTEGGIRDYQKEDLEWVKLVTCMRSAGLPVKVMIDYLNLYKQGDSTIQARCNLLQEQRDKLLEQRKQIEETLENLHYKIARYEVAVETGKLTWDKE
	EAA02280|EAA02280	L	D	-					111	EAA02280|EAA02280 ENSANGP00000001698 (Fragment). [Anopheles gambiae str. pest]	SEVANKTNISIYTLRYYEKEGLLLDIRRDKSGQRIFDKTDIEWLTWIKRLKSTGMPLAEIKSFAKLRQAGSTTLAERKSLLVTHQINLEEEIARLNGELDIVLYKIDAYDK
	CAD97550								121	CAD97550|CAD97550 Mercury resistance protein. Coregulator protein. [Bacteria; environmental samples.uncultured bacterium.uncultured bacterium]	MNAYTVSRLALDAGVSVHIVRDYLLRGLLRPVACTPGGYGLFDDAALQRLCFVRAAFEAGIGLDALARLCRALDAADGDEAAAQLALLRQFVERRREALADLEVQLATLPTEPAQHAESLP
	CAD93224								126	CAD93224|CAD93224 PROBABLE HEAT SHOCK PROTEIN TRANSCRIPTIONAL REGULATOR HSPR (MERR FAMILY). [Mycobacterium bovis]	MAKNPKDGESRTFLISVAAELAGMHAQTLRTYDRLGLVSPRRTSGGGRRYSLHDVELLRQVQHLSQDEGVNLAGIKRIIELTSQVEALQSRLQEMAEELAVLRANQRREVAVVPKSTALVVWKPRR
	AAP78238								125	AAP78238|AAP78238 Putative heat shock transcriptional regulator. [Helicobacter hepaticus]	MYSYDEPVYLISVVARILEIHPQTLRQYEKEGLIQPGRTDGKMRLYSQRDIDKIKTILKLTRDMGVNLAGVDIILRLKERLDELDKMAGDLREDLAKHKGSSRVLKTNESSYEIILFQKNKVSPC
	AAP77684|AAP77684	I	Y	C	-				128	AAP77684|AAP77684 Hypothetical protein. [Helicobacter hepaticus]	MAYTIIEVERKTGIPSTKIRFWIKKGLFPFLQSDKNNVRYFSEVDIEALRWIEYLRQTKMDIKTIKLYMDLYMQGESTIGERKEIVKNQIEYVKADLAKTQEILRVLEQKHKFYEELHCANPTKCLVQ
	AAB81540								278	AAB81540|AAB81540 Multidrug-efflux transporter regulator. [Bacillus subtilis]	MKESYYSIGEVSKLANVSIKALRYYDKIDLFKPAYVDPDTSYRYYTDSQLIHLDLIKSLKYIGTPLEEMKKAQDLEMEELFAFYTEQERQIREKLDFLSALEQTISLVKKRMKRQMEYPALGEVFVLDEEEIRIIQTEAEGIGPENVLNASYSKLKKFIESADGFTNNSYGATFSFQPYTSIDEMTYRHIFTPVLTNKQISSITPDMEITTIPKGRYACIAYNFSPEHYFLNLQKLIKYIADRQLTVVSDVYELIIPIHYSPKKQEEYRVEMKIRIAE

## Sheet: MerRG-
SwissProt Name	GenBank ID	C1	C2	C3	Ortholog	Specificity	Organism	Chromosome/plasmid	locus	Sequence	Comment	merR	position, weight and sequence of palindrome site			position, weight and sequence of promoter site			merT	position, weight and sequence of palindrome site			position, weight and sequence of promoter site			merP	position, weight and sequence of palindrome site			position, weight and sequence of promoter site			merF	merC	position, weight and sequence of palindrome site			position, weight and sequence of promoter site			merA	merG	merB
Q56281	CAA40597.1	C	C	C	MerR Gr-	Hg	Acidithiobacillus ferrooxidans	chromosome	divergon merC2Orf1	Complete	Group B	CAA40597	-35	4.64	aCCGTAg-(4)-GTACGGA	-134	2.68	TTGtCg-(19)-TgTtgT																CAA40598	-98	4.64	TCCGTAC-(4)-cTACGGt	-103	3.57	TTGACt-(19)-TAcgcT	CAA40599
Q56287	CAA40603.1	C	C	C	MerR Gr-	Hg	Acidithiobacillus ferrooxidans	chromosome	divergon merC1Orf3	Complete	Group B	CAA40603	-37	4.64	aCCGTAg-(4)-GTACGGA	-136	2.68	TTGtCg-(19)-TgTtgT																CAA40602	-96	4.64	TCCGTAC-(4)-cTACGGt	-101	3.57	TTGACt-(19)-TAcgcT	CAA40601
Q934S8	CAC69248.1	C	C	C	MerR Gr-	Hg	Acidithiobacillus ferrooxidans strain G66	Tn5037	divergon merTPAD	Complete	Group I	CAC69248							CAC69249	-62	4.64	TCCGTAC-(4)-cTACGGg	-67	3.07	TTGAgt-(19)-TAaggT	CAC69250															CAC69251
Q99093	AAA19678.1	C	C	C	MerR Gr-	Hg	Acinetobacter calcoaceticus KHP18	pKLH2	divergon merTPCADurf-1 urf-2X urf-2Y	Complete	Group D (pKLH2 type)	AAA19678							AAA19679	-62	5.19	TCCGTAC-(4)-cTACGGg	'-67	3.67	TTGACt-(19)-TAagcT	AAA19680								AAA19681							AAA19682
-							Acinetobacter junii NC13-1	pKLH203	divergon merT	Partial		CAC80758	-62	5.19	TCCGTAC-(4)-cTACGGA	-67	3.67	TTGACt-(19)-TAagcT	CAC80759
Q8GML7	CAC80887.1	C	C	C	MerR Gr-	Hg	Acinetobacter sp. ED23-35	pKLH208	divergon merTPCABDurf-1urf-2Xurf-2Y	Complete	Group D (mer B insertion)	CAC80887							CAC80888	-62	5.19	TCCGTAC-(4)-cTACGGA	-67	3.67	TTGACt-(19)-TAagcT	CAC80889								CAC80890							CAC80891		CAC80892
Q83YV4	CAD31044.1						Acinetobacter sp. ED45-25	pKLH205	divergon merTPCADE urf-2X urf-2Y	Complete	Group D	CAD31044							CAD31045	-62	5.19	TCCGTAC-(4)-cTACGGA	-67	3.67	TTGACt-(19)-TAagcT	CAD31046															CAD31047
Q57106	CAA70240.1	C	C	C	MerR Gr-	Hg	Alcaligenes sp. strain 610	pMER610	divergon merTPCADEurf-2Xurf-2Y	Complete	Mosaic (pKLH2 type + novel)	CAA70195							CAA70196	-62	5.19	TCCGTAC-(4)-cTACGGA	-67	3.67	TTGACt-(19)-TAagcT	CAA70197								CAA70189							CAA70190
Q7DJQ3	BAA86113.1						Clostridium butyricum	chromosome	operon merRETPA	Complete	Gram+	BAA86113	-48	5.19	ACCcTGTAC-(4)-GTACgtGGT	-51	3.45	TTtACc-(20)-TATgcT	BAA86115							BAA86116															BAA86117
Q46655	CAA83896.1	C	C	C	MerR Gr-	Hg	Enterobacter aerogenes	chromosome	merR	Partial	Group H	CAA83896	-29	5.74	TCCGTAC-(4)-GTACGGA
Q799W0	CAA70237.1						Enterobacter cloacae	pKLH256	divergon merTPСADEurf-2Xurf-2Y	Complete	Group D (merT ins15)	CAA70237							CAA70228	-62	5.19	TCCGTAC-(4)-cTACGGA	-67	3.67	TTGACt-(19)-TAagcT	CAA70229								CAA70230							CAA70231
Q7BT49	AAC33922.1				MerR Gr-	Hg	Escherichia coli	Tn21	divergon merTPCADEurf-2	Complete	Group E (Tn21 type)	AAC33922							AAC33907	-60	5.74	TCCGTAC-(4)-GTACGGA	-65	3.62	TTGACt-(19)-TAaggT	AAC33909								AAC33908							AAC33905
P77071	AAB49638.1	C	C	C	MerR Gr-	Hg	Escherichia coli	R831b	divergon mer(A)B	Partial	Group H	AAB49638	-27	5.74	TCCGTAC-(4)-GTACGGA	-18	2.61	aTGtac-(19)-aATAAT																									AAB49639	-299	5.74	TCCGTAC-(4)-GTACGGA	-304 =>	3.62	TTGACt-(19)-TAaggT
Q8KU19	AAM44222.1	C	C	C	MerR Gr-	Hg	Klebsiella pneumoniae strain M426	Tn5073	divergon merTPCAD URF-1 (Urf-2X)	Partial	Group D (merT ins20)	AAM44222							AAM44223	-62	5.19	TCCGTAC-(4)-cTACGGA	-67	3.67	TTGACt-(19)-TAagcT	AAM44224								AAM44225							AAM44226
Q82W53	CAD84754.1	C	C	C	MerR Gr-	Hg	Nitrosomonas europaea ATCC 19718	chromosome	divergon merTPCAD urf-2	Complete		CAD84754							CAD84753	-60	5.19	TCCGTAC-(4)-cTACGGA	-65	3.62	TTGACt-(19)-TAaggT	CAD84752								CAD84751							CAD84750
Q8RKW6	AAM08061.1	C	C	C	MerR Gr-	Hg	Providencia rettgeri	chromosome	operon merRTPCA	Complete	Group N (operon type)	AAM08061	-31	5.19	TCCGTAC-(4)-aTACGGA	-34	3.20	TTctCc-(19)-TATAAc	AAM08065	-61	7.36	TCCGTAg-(4)-GTACGGg	-66	4.08	TTGACt-(20)-TAagcT	AAM08084								AAM08059							AAM08005
Q9EY71	AAF99441.1	C	C	C	MerR Gr-	Hg	Pseudoalteromonas haloplanktis	chromosome	operon merRTPCAD	Partial?	Group N (operon type)	AAF99441							AAF99442	-55	4.09	TCCGTAC-(4)-GTACatg	-60	4.08	TTGACt-(20)-TAcAcT	AAF99443								AAF99444							AAF99445
P0A183	CAA77320.1	C	C	C	MerR Gr-	Hg	Pseudomonas aeruginosa	pVS1 (Tn501)	divergon merTPADEorf2	Complete	Group F	CAA77320							CAA77321	-62	5.74	TCCGTAC-(4)-GTACGGA	-67	3.62	TTGACt-(19)-TAaggT	CAA77322															CAA77323
Q8GQ23	AAN62181.1	C	C	C	MerR Gr-	Hg	Pseudomonas aeruginosa strain C	chromosome	divergon merTPA	Complete		AAN62181							AAN62180	-60	4.64	TCCGTAg-(4)-cTACGGA	-65	3.66	TTGACt-(19)-TAacgT	AAN62179															AAN62178
Q9XAX1	AAD40337.1	C	C	C	MerR Gr-	Hg	Pseudomonas alcaligenes	pRA2	divergon merTP	Complete	Group A	AAD40337							AAD40338	-52	5.74	TCCGTAC-(4)-GTACGGA	-56	2.31	Tgattc-(19)-TAgAAT	AAC33271
Q8G9P5	CAC86902.1				MerR Gr-	Hg	Pseudomonas putida strain MU10-2	Tn5041D	divergon merT1x2P2A2GBD2	Complete	Group C (Tn5041 type)	CAC86902							CAC86903	-62	4.64	TCCGTAC-(4)-cTACGGg	-67	3.43	TTGAtt-(19)-TAaccT	CAC86904															CAC86905	CAC86906	CAC86907
Q8G9N6	CAC86912.1						Pseudomonas putida strain MU10-2	Tn5041D	divergon merT2x1	Partial		CAC86912							CAC86913	-62	5.19	TCCGTAC-(4)-cTACGGA	-67	3.67	TTGACt-(19)-TAagcT
Q9F3U8	CAC14712.1	C	C	C	MerR Gr-	Hg	Pseudomonas sp. BW13	chromosome	operon merRTPA	Complete	Group N (operon type)	CAC14712	-32	5.19	aCCGTAC-(4)-GTACGGA	-65	2.50	Tattgg-(19)-TAcAAT	CAC14713	-61	5.19	TCCGTAC-(4)-GTACGGc	-66	4.11	TTGACt-(20)-TAgAcT	CAC14714															CAC14715
																				-63	4.21	ACtccGTAC-(4)-GTACgGcGT
P77071	AAB49638.1	C	C	C	MerR Gr-	Hg	Pseudomonas sp. ED23-33	pMR26 transposon	divergon merB2D2urf1urf2	Complete	Group H (rearranged Tn5718)	CAC14703	-27	5.19	TtCGTAC-(4)-GTACGGA	-21	2.31	cTcAtg-(19)-gAaAAT																									CAC14704	-59	5.19	TCCGTAC-(4)-GTACGaA	-64	3.62	TTGACt-(19)-TAaggT
Q799A1	CAC14697.1						Pseudomonas sp. ED23-33	pMR26 transposon	divergon merTPAEB1D1	Complete	pMR26-type	CAC14697							CAC14698	-62	5.74	TCCGTAC-(4)-GTACGGA	-67	3.62	TTGACt-(19)-TAaggT	CAC14699															CAC14700		CAC14702
Q7DKL2	BAA36431.1	C	C	C	MerR Gr-	Hg	Pseudomonas sp. K-62	pMR26	divergon merB2D	Partial	Group H	BAA36431	-27	5.74	TCCGTAC-(4)-GTACGGA	-																											BAA36432
O05606	CAA67447.1	C	C	C	MerR Gr-	Hg	Pseudomonas sp. strain KHP41	Tn5041	divergon merTPCAorfYmerD urf-1 urf-2	Complete	Group C (Tn5041 type)	CAA67447							CAA67448	-62	4.64	TCCGTAC-(4)-cTACGGg	-67	3.43	TTGAtt-(19)-TAaccT	CAA67449	-426	4.64	TCCGTAC-(4)-cTACGGg	-431	3.43	TTGAtt-(19)-TAaccT		CAA67450							CAA67451
Q936U6	CAC80075.1	C	C	C	MerR Gr-	Hg	Pseudomonas sp. strain LS46-6	Tn5046	divergon merTPCAorfYmerD urf-1 urf-2	Complete	Group M (Tn5046 type)	CAC80075							CAC80076	-62	4.64	TCCGTAg-(4)-cTACGGA	-67	3.71	TTGACt-(19)-TAaccT	CAC80077								CAC80078							CAC80079
Q52395	CAC86844.1	C	C	C	MerR Gr-	Hg	Pseudomonas stutzeri	pPB	divergon merBTPCA	Partial	Group G	AAC38229							AAC38231							AAC38232								AAC38233							AAC38234 partial		AAC38230	-82	5.19	TCCGTAC-(4)-cTACGGA	-87	3.67	TTGACt-(19)-TAagcT
-					MerR Gr-	Hg	Ralstonia metallidurans	chromosome?	divergon merTP Reut3235	Complete	Group A	ZP_00024266							ZP_00024265	-59	5.19	TCCGTAC-(4)-GTACGGg	-64	2.45	TTGACt-(19)-TtagAg	ZP_00024264
Q935L5	CAD09746.1	C	C	C	MerR Gr-	Hg	Salmonella enterica serovar Typhi strain CT18	pHCM1	divergon merTPCAD urf-1	Complete	Group D (merT ins5)	CAD09746							CAD09747	-62	5.19	TCCGTAC-(4)-cTACGGA	-67	3.67	TTGACt-(19)-TAagcT	CAD09748								CAD09749							CAD09750
P13111	AAA98221.1	C	C	C	MerR Gr-	Hg	Serratia marcescens	pDU1358	divergon merTPA	Partial	Group K	AAA98221	'-62	5.74	TCCGTAC-(4)-GTACGGA	-67	3.67	TTGACt-(19)-TAagcT	AAA98222							AAA98223															AAA98224
Q9WW55	AAD23813.1						Sphingomonas paucimobilis strain 661H	chromosome	divergon merTPCA	Partial		AAD23813 partial							AAD23811	-62	5.19	TCCGTAC-(4)-cTACGGA	-67	3.67	TTGACt-(19)-TAagcT	AAD23810								AAD23812							AAD23814
O54316	CAA72395.1	C	C	C	MerR Gr-	Hg	Thiobacillus T.3.2	chromosome?	divergon merTPA	Partial	Group I	CAA72395	-27	4.09	cCCGTAg-(4)-aTACGGA	-35	3.34	AcctTA-(19)-aaTCAA	CAA72396							CAA72397															CAA72398
P77071	AAB49638.1	C	C	C	MerR Gr-	Hg	unknown	pSB102	divergon merTPGCABDE	Complete	Group H (Tn5718 type)	CAC79199							CAC79200	-62	5.74	TCCGTAC-(4)-GTACGGA	-67	3.62	TTGACt-(19)-TAaggT	CAC79201								CAC79203							CAC79204	CAC79202	CAC79205
Q9RCE6	CAB65701.1	C	C	C	MerR Gr-	Hg	Xanthomonas campestris	Tn5044	divergon merTPCAsigYmerDurf-1orf858urf-2	Complete	Group L (Tn5044 type)	CAB65701							CAB65702	-62	4.64	cCCGTAC-(4)-cTACGGA	-67	3.27	TTGAtc-(19)-TAaccT	CAB65703								CAB65704				-176	03.64	TTtcCA-(19)-TATcgT	CAB65705
Q79E24	AAA98322.1				MerR Gr-		Xanthomonas sp. W17	Tn5053	divergon merTPFADE urf-1 urf-2	Complete	Group G (Tn5053 type)	AAA98322							AAA98323	-62	5.19	TCCGTAC-(4)-cTACGGA	-67	3.67	TTGACt-(19)-TAagcT	AAA98324							AAA98325								AAA98326

## Sheet: MerRG+
SwissProt Name	Ortholog	Organism	Source	Context	Sequence	cons_tree	merR	position, weight and sequence of palindrome site			position, weight and sequence of promoter site			merT	merP	merA	merB	ORF2-1 (Gr+)	ORF2-2 (Gr+)	ORF2-3 (Gr+) merE-like	ORF3 (Gr+)	ORF4 (Gr+)
Q799W7	MerR Gr+	Bacillus cereus	pKLH302	operon merRorf2orf3orf4merA (CAA70225-26, CAA70222-24)	Complete	72	CAA70225	-48	6.17	ACCcTGTAC-(4)-GTACAGGGT	-51	4.35	TTGACc-(20)-TATAcT			CAA70224				CAA70226		CAA70222
P22853	MerR Gr+	Bacillus cereus strain RC607	Tn5084	operon merB3R1ETPAR2B2B1	Complete	3(copy of 4)	BAB62429, BAB62434	-48	5.19	ACCcTGTAC-(4)-GTACgtGGT	-51	3.45	TTtACc-(20)-TATgcT	BAB62431	BAB62432	BAB62433	BAB62428, BAB62435, BAB62436			BAB62430
Q9F4C7	MerR Gr+	Bacillus licheniformis	chr. or transposon	operon merRorf2orf3orf4merA (CAA71810-13, CAC14663)	Complete		CAA71810	-48	6.17	ACCcTGTAC-(4)-GTACAGGGT	-51	4.78	TTGACc-(20)-TATAAT	CAA71813		CAC14663				CAA71811	CAA71812
Q9F4C0	MerR Gr+	Bacillus macroides	pKHL305	operon merRorf2orf3orf4merA (CAA71034-38)	Partial?		CAA71034	-48	5.19	ACCcTGTAC-(4)-GTAtgGGGT	-51	3.31	TTaACc-(20)-TAcAcT			CAA71038				CAA71035	CAA71036	CAA71037
Q799U3	MerR Gr+	Bacillus megaterium	pKHL304	operon merRorf2orf3orf4merA	Complete	copy of 2	CAA71041	-48	5.19	ACCcTGTAC-(4)-GTACgtGGT	-51	3.45	TTtACc-(20)-TATgcT			CAA71040				CAA71042	CAA71043	CAA71039
P22853	MerR Gr+	Bacillus sp. RC607	Tn5084	operon merRorf2orf3orf4merAR2B2B1 (AAA83973-77, AAD25959-960, AAA83978)	Partial?	copy of 3&4?	AAA83973	-48	5.19	ACCcTGTAC-(4)-GTACgtGGT	-51	3.45	TTtACc-(20)-TATgcT	AAA83976		AAA83977	AAD25960, AAA83978 - tandem genes in operon			AAA83974	AAA83975
O70107	MerR Gr+	Bacillus sphaericus	pKLH301	operon merR orf2 orf3	Partial	72	CAA70242	-48	6.17	ACCcTGTAC-(4)-GTACAGGGT	-51	4.35	TTGACc-(20)-TATAcT							CAA70243	CAA70244
Q7DJQ3	MerR Gr+	Clostridium butyricum	chromosome	operon merRETPA	Complete	2	BAA86113	-48	5.19	ACCcTGTAC-(4)-GTACgtGGT	-51	3.45	TTtACc-(20)-TATgcT	BAA86115	BAA86116	BAA86117				BAA86114
Q9S0Y7	MerR Gr+	Clostridium butyricum	chromosome	operon merR2B1B2	Partial	copy of 21	BAA86118	-48	5.19	ACCcTGTAC-(4)-GTACgtGGT	-51	3.45	TTtACc-(20)-TATgcT				BAA86119, BAA86120
O86214	MerR Gr+	Exiguobacterium sp.	pKLH3	operon merRorf2orf3orf4merA (CAA67818-822)	Complete		CAA67818	-48	5.19	ACCcTGTAC-(4)-GTACgtGGT	-51	3.45	TTtACc-(20)-TATgcT			CAA67822				CAA67819
Q93IB0	MerR Gr+	Staphylococcus aureus	chromosome	operon orf2orf3orf4merTAB (BAB47646-41)	Complete	71	BAB47646	-46	6.66	ACCGTGTAC-(4)-GTACAGGGT	-49	4.35	TTGACc-(20)-TATAcT	BAB47643		BAB47642	BAB47641, copy of AAA98246		BAB47645		BAB47644
P22874	MerR Gr+	Staphylococcus aureus	pI258	operon orf2orf3orf4merTAB (AAA98241-46)	Complete	73 (pI258)	AAA98241	-48	6.66	ACCGTGTAC-(4)-GTACAGGGT	-51	4.35	TTGACc-(20)-TATAcT	AAA98244		AAA98245	AAA98246		AAA98242		AAA98243
Q8CU55	MerR Gr +	Staphylococcus epidermidis ATCC 12228	chromosome	operon merR SE0082 SE0083 SE0084 merAB SE0087	Complete	71	AAO03678	-48	6.66	ACCGTGTAC-(4)-GTACAGGGT	-51	4.35	TTGACc-(20)-TATAcT	AAO03681		AAO03682	AAO03683		AAO03679		AAO03680
Q8DZ62	MerR Gr+	Streptococcus agalactiae 2603V/R	chromosome (transposon)	operon merR1A1 (AAN00130-29)	Complete		AAN00130	-47	6.17	ACCGTGTAC-(4)-GTACAtGGT	-50	4.78	TTGACc-(20)-TATAAT			AAN00129
Q8DX34	MerR Gr+	Streptococcus agalactiae 2603V/R	chromosome (transposon)	operon merR2A2 (AAN00882-83)	Complete		AAN00883	-47	6.17	ACCGTGTAC-(4)-GTACAtGGT	-50	4.78	TTGACc-(20)-TATAAT			AAN00882

## Sheet: pbrR
SwissProt Name	GenBank ID	Ortholog	Genome	Source	Context	position, weight and sequence of palindrome site			position, weight and sequence of promoter site
Q9AKR6	YP_145623	PbrR?	Ralstonia metallidurans	pMOL30	pbrRCAI11272.1)<- ->pbrA (CAC28873) pbrT (CAC28871)-> pbrB (CAC28874)-> pbrC (CAC28875)-> pbrD (CAC28876)->	-43	8.08	ACcCTcTAGT-(1)-ACTAtAGaGT	-48	3.27	TTaACA-(19)-TcaAga
Q9AKR5	CAC28873	PbrA	Ralstonia metallidurans	pMOL30	pbrR(CAI11272.1)<- -> pbrA (CAC28873) pbrT (CAC28871)-> pbrB (CAC28874)-> pbrC (CAC28875)-> pbrD (CAC28876)->	-64	11.00	ACTCTATAGT-(1)-ACTAGAGGGT	-67	4.89	TTGACt-(19)-TtaAAT
Q6U5Q1	AAR07820.1	PbrR	Klebsiella pneumoniae	plasmid pLVPK	pbrR(NP_943470.1)<-->pbrA(NP_943469.1) ->pbrB/pbrC(NP_943468.1)	-46	8.81	tCTCTATAGT-(1)-ACTAtAGaGT	-	-	-
Q6U5Q2	AAR07819.1	PbrA	Klebsiella pneumoniae	plasmid pLVPK	pbrR(NP_943470.1)<-->pbrA(NP_943469.1) ->pbrB/pbrC(NP_943468.1)	-60	8.81	ACTCTATAGT-(1)-ACTAtAGaGa	-63	5.70	TTGACt-(19)-TtTAAT

## Sheet: cadR
SwissProt	GenBank	Orthology	Genome	Source	Context	transporter	position, weight and sequence of palindrome site			position, weight and sequence of promoter site
Q87UL7	AAO58705	cadA1	Pseudomonas syringae	chromosome	cadA-1 (AAO58705) divergon		-58	10.44	ACCCTATAG-(3)-CTACAGGGT	-61	3.20	TTGACc-(19)-TtcAcT
Q87UL6	AAO58706.1	cadR	Pseudomonas syringae	chromosome	cadA-1 (AAO58705) divergon		-48	8.90	ACCCTgTAG-(3)-CTAtAGGGT	-61	3.57	TTGcCA-(20)-TATAgg
Q88CP1	AAN70704	cada	Pseudomonas putida	chromosome	cadA-2 (AAN70704) PP5138 (AAN70703) divergon		-57	10.44	ACCCTATAG-(3)-CTACAGGGT	-60	3.20	TTGACc-(19)-TtcAcT
Q88CP0	AE016793	cadR	Pseudomonas putida	chromosome	cadA-2 (AAN70704) PP5138 (AAN70703) divergon		-47	8.90	ACCCTgTAG-(3)-CTAtAGGGT	-60	3.57	TTGcCA-(20)-TATAgg
Q8VMH3	AAN60471 (not orthologous to cadA)		Pseudomonas putida	pWW0	orf1 (AAN60471) lspA (AAN60473) divergon		-60	6.59	ACCtTATAG-(3)-CTttAtaGT	-63	3.73	TTGACc-(19)-TtaAAT
Q8GJ85	AY138113	cadR	Pseudomonas putida	pWW0	orf1 (AAN60471) lspA (AAN60473) divergon		-56	6.59	ACtaTAaAG-(3)-CTAtAaGGT	-62	2.79	TTtAaA-(19)-gtcAAT
Q8VMH2	AJ344068; CAC86842.1	cadR	Pseudomonas putida	pWW0	copy Q8GQ13: orf163 (Q8VMH3) lspA (Q8VMH4) divergon		-60	6.59	ACCtTATAG-(3)-CTttAtaGT	-63	3.73	TTGACc-(19)-TtaAAT
Q8VMH2	AJ344068; CAC86842.1	cadA	Pseudomonas putida	pWW0	copy Q8GQ13: orf163 (Q8VMH3) lspA (Q8VMH4) divergon		-56	6.59	ACtaTAaAG-(3)-CTAtAaGGT	-62	2.79	TTtAaA-(19)-gtcAAT
Q8GMU7	CAD31090	cadA	Acinetobacter lwoffii	pKLH202	cesD (Q8GMU8) divergon		-62	8.13	ACtCTATAG-(3)-CTAtAGGGa	-65	4.07	TTGACt-(19)-TcTAAT
Q8GMU7	CAD31091	cadR	Acinetobacter lwoffii	pKLH202	cesD (Q8GMU8) divergon		-48	8.13	tCCCTATAG-(3)-CTAtAGaG	-50	3.03	cTatag-(20)-TATAAT
Q8GQ14	AAN62190	cadA	Pseudomonas aeruginosa	chromosome	ORF97 (AAN62190) lspA (AAN62189) divergon		-67	7.36	ACtCTATAt-(3)-CTAgAGGtT	-70	4.07	TTGACt-(19)-TcTAAT
Q8GQ13	AF440523		Pseudomonas aeruginosa	chromosome	ORF97 (AAN62190) lspA (AAN62189) divergon		-45	6.59	AaCCTcTAG-(3)-aTAtAGaGT	-50	2.65	TaGAaA-(19)-TcaAgT
Q8XSZ8	AL646078	cadA	Ralstonia solanacearum	megaplasmid	RSp0319 (Q8XSZ8) divergon		-58	8.13	ACCCTggAG-(3)-CTtCAGGGT	-61	3.66	TTGACc-(19)-TtgAAT
Q8XSZ7	AL646078	cadR	Ralstonia solanacearum	megaplasmid	RSp0319 (Q8XSZ8) divergon					-
Q93TP6	AAK48831	cadA	wolbachia	chromosome	cadA (AAK48831) lysR (AAK48832) divergon		-59	10.44	ACCCTATAG-(3)-CTACAGGGT	-62	3.20	TTGACc-(19)-TtcAcT
Q93TP7	AF333961	cadR	wolbachia	chromosome	cadA (AAK48831) lysR (AAK48832) divergon		-46	8.90	ACCCTgTAG-(3)-CTAtAGGGT	-59	3.57	TTGcCA-(20)-TATAgg
Q9HXV0	AAG07078	cadA	Pseudomonas aeruginosa	chromosome	PA3690 (AAG07078) divergon		-61	8.90	ACtCTgTAG-(3)-CTACAGGGT	-64	3.58	TTGACt-(19)-TgcAAT
Q9HXV1	AAG07077	cadR	Pseudomonas aeruginosa	chromosome	PA3690 (AAG07078) divergon		-73	8.90	ACCCTgTAG-(3)-CTACAGaGT	-135	2.52	gTGtCg-(20)-aAcAAT

## Sheet: HmrR
SwissProt Name	Genbank name	orthology/potential function	Genome	source	context	position, weight and sequence of palindrome site			position, weight and sequence of promoter site
Q8G2U3
Q8G2U4	AAN29169.1	Copper-translocating P-type ATPase	Brucella suis 1330 chromosome I	chromosome	locus AAN29169.1(BR0220)-><-AAN29170.1(BR0220)	-78	8.14	ACCTTCCa-(5)-TGGAAGGg	-81	4.08	TTGACc-(19)-TAacAc
Q8UGU8	AAL41951.1	Heavy-metal transporting P-type ATPase	Agrobacterium tumefaciens strain C58 circular chromosome	chromosome	Atu0937(AAL41951.1)->cueR(AAL41952.1)operon	-51	7.33	ACCTTCCC-(5)-gGGAAGcc	-54	4.08	TTGACc-(19)-TAcAta
Q8UG45
Q8UG47	AAL42206.1	heavy-metal transporting P-type ATPase	Agrobacterium tumefaciens strain C58 circular chromosome	chromosome	Atu1195(AAL42206.1)-.Atu1196(AAL42207.1)->cueR(AAL42208.1)->nikB(AAL42209.1)->dppC(AAL42210.1)	-55	6.52	ACCTTgCC-(5)-gGGAAGcc	-58	4.89	TTGACc-(19)-TATctT
Q8UG52	AAL42201.1	Hypothetical protein Atu1189	Agrobacterium tumefaciens strain C58 circular chromosome	chromosome	Atu1188(AAL42200.1)->Atu1189(AAL42201.1)	-84	7.33	ACCTTCCg-(5)-TGcAgGGT	-89	3.27	TgGAaA-(19)-TATtcc
Q9X5V3	AAD26860.1	Copper-transporting P-type ATPase	Rhizobium leguminosarum	chromosome	actP (AAD26860) operon	-64	8.95	ACCTTCCa-(5)-TGGAAGGT	-67	4.89	TTGACc-(19)-cATAAc
Q9X5V4
Q98C35	NP_106000.1	CueR	Mesorhizobium loti	chromosome	no context	no site
Q98C24	NP_106011.1	cation transporting P-type ATPase	Mesorhizobium loti	chromosome	mlr5325(NP_106011.1)->mlr5326(NP_106012.1)->mlr5327(NP_106013.1)<-mll5328(NP_106014.1)	-63	7.33	ACCTTCCa-(5)-TGGAAGca	-66	3.27	TTGACc-(19)-Tacctc
P58341	AAK65206.1	ActP copper transport ATPase	Sinorhizobium meliloti pSymA	Plasmid pSymA.	actP(AAK65206.1)->hmrR(AAK65207.1)->	-58	8.14	ACCTTaCC-(5)-TGGAAGGa	-61	4.08	TTGACc-(19)-TATctg
P58342	CAC49418.1	putative copper-transporting P-type ATPase	Sinorhizobium meliloti pSymB	Plasmid pSymB	atcU2 OR SMb21578(CAC49418.1)->hmrR OR SMb21579(CAC49419.1)->	-56	8.95	ACCTTCCC-(5)-TGGAAGGa	-59	4.89	TTGACc-(19)-TATcAa
Q8XU46	CAD17136.1	regulator	Ralstonia solanacearum GMI1000 chromosome	chromosome	RSc3349()<-->RSc3348()->RSc3347()	-60	8.14	ACCTTCCt-(5)-gGGAAGGT	-63	4.08	TTGACc-(19)-TAggcT
Q8XU44	CAD17137.1	Cu-binding	Ralstonia solanacearum GMI1000 chromosome	chromosome	RSc3349()<-->RSc3348()->RSc3347()	-110	8.95	ACCTTCCC-(5)-aGGAAGGT	-
P58378			Rhizobium meliloti (Sinorhizobium meliloti)	1021 complete pSymB		-248	7.33	tCCTTCCa-(5)-gGGAAGGT	-
P58379	AL591985; CAC49419.1		Rhizobium meliloti (Sinorhizobium meliloti)	1021 complete pSymB		-56	8.95	ACCTTCCC-(5)-TGGAAGGa	-59	4.89	TTGACc-(19)-TATgAa
Q9X5X4

## Sheet: cueR
SwissProt Name	GenBank ID	potential function	Genome	Source	Context	Sequence	Header	position, weight and sequence of palindrome site			position, weight and sequence of promoter site
P77565	AAC73589.1	transcriptional regulator(ybbI)	Escherichia coli	chromosome	ybaR-ybbI locus ()		P77565|CUER_ECOLI Transcriptional regulator cueR (Copper efflux regulator) (Copper export regulator). [Escherichia coli]	-
P77454	AAC73587.1	putative glutaminase (ybaS)	Escherichia coli	chromosome	ybaR-ybbI locus ()			-216	8.14	ACCTTCCa-(5)-gGGAAGGT	-
Q59385	AAC73586.1	putative ATPase (ybaR)	Escherichia coli	chromosome	ybaR-ybbI locus ()			-66	9.76	ACCTTCCC-(5)-TGGAAGGT	-69	4.08	TTGACc-(19)-TAaccT
P36649	AAC73234.1	orf, hypothetical protein(yacK)	Escherichia coli	chromosome	yacK			-74	8.14	ACCTTCCC-(5)-gGGAAGGa	-77	4.89	TTGACc-(19)-TATgcT
Q8FK74	AE005230	transcriptional regulator	Escherichia coli o6	chromosome	no		Q8FK74|Q8FK74 Transcriptional regulator cueR. [Escherichia coli o6]	-
Q8XD09	AE005230	transcriptional regulator	Escherichia coli O57	chromosome	no (the locus has been disrupted by o-islands?)	>sp|Q8XD09|CUER_ECO57 HTH-type transcriptional regulator cueR (Copper efflux regulator) (Copper export regulator) - Escherichia coli O157:H7. MNISDVAKITGLTSKAIRFYEEKGLVTPPMRSENGYRTYTQQHLNELTLLRQARQVGFNL EESGELVNLFNDPQRHSADVKRRTLEKVAEIERHIEELQSMRNQLLALANACPGDDSADC PIIENLSGCCHHRAG*	Q8XD09|CUER_ECO57 Transcriptional regulator cueR (Copper efflux regulator) (Copper export regulator). [Escherichia coli o157:h7]
Q8ZR95	AAL19452.1	putative copper-transporting ATPase	Salmonella typhimurium LT2	chromosome	copA(AAL19452.1)<- ->cueR(AAL19453.1) ->ybbJ(AAL19454.1) ->ybbK(AAL19455.1)			-96	8.14	ACCTTaaC-(5)-TGGAAGGT	-99	4.08	TTGACc-(19)-TAaccT
Q93CH6	AAL19453.1	cueR putative heavy metal transcriptional repressor	Salmonella typhimurium LT2	chromosome	copA(AAL19452.1)<- ->cueR(AAL19453.1) ->ybbJ(AAL19454.1) ->ybbK(AAL19455.1)			-34	6.52	ACCTTCCa-(5)-gttAAGGT	-
	AAL19132.1	cueO	Salmonella typhimurium LT2	chromosome				-63	7.33	ACCTTCCC-(5)-gGcAgGGT	-66	4.08	TTGACc-(19)-TAagcT
Q8ZRG8	AAL19306.1	putative cation efflux pump	Salmonella typhimurium LT2	chromosome	STM0350(AAL19304.1)<-STM0351(AAL19305.1)<- STM0352(AAL19306.1)<- ->STM0353 (AAL19307.1) -> STM0354(AAL19308.1)->STM0355(AAL19309.1)			-233	7.33	AgCTTgCC-(5)-gGGAAGGT	-
Q8ZRG6	AAL19307.1	putative cation transport ATPase	Salmonella typhimurium LT2	chromosome	STM0350(AAL19304.1)<-STM0351(AAL19305.1)<- STM0352(AAL19306.1)<- ->STM0353 (AAL19307.1) -> STM0354(AAL19308.1)->STM0355(AAL19309.1)			-64	7.33	ACCTTCCC-(5)-gGcAAGcT	-67	4.08	TTGACc-(19)-TAggcT
Q8ZRG6	AAL19308.1	putative transcriptional regulator	Salmonella typhimurium LT2	chromosome	STM0350(AAL19304.1)<-STM0351(AAL19305.1)<- STM0352(AAL19306.1)<- ->STM0353 (AAL19307.1) -> STM0354(AAL19308.1)->STM0355(AAL19309.1)			-			-
Q8ZRG5	AAL19309.1	putative Copper chaperone	Salmonella typhimurium LT2	chromosome	STM0350(AAL19304.1)<-STM0351(AAL19305.1)<- STM0352(AAL19306.1)<- ->STM0353 (AAL19307.1) -> STM0354(AAL19308.1)->STM0355(AAL19309.1)			-60	7.33	ACCTTCCa-(5)-gGcAAGGT	-63	4.08	TTGACc-(19)-cAgAcT
Q8Z8S4	CAD04983.1	transcriptional regulator	Salmonella typhi	chromosome	ybaR (CAD04983) divergon		Q8Z8S3|CUER_SALTI Transcriptional regulator cueR (Copper efflux regulator) (Copper export regulator). [Salmonella typhi]	-
Q8ZCA7	CAC92328.1	Copper-transporting P-type ATPase	Yersinia pestis strain CO92	chromosome	YPO3086(CAC92328.1) ybaR <- -> cueR (CAC92327.1)			-195	8.95	ACCTTCaC-(5)-TGGAAGGT	-198	4.08	TTGACc-(19)-TAaccT
Q8ZCA8	CAC92327.1	HTH-type transcriptional regulator cueR	Yersinia pestis strain CO92	chromosome	YPO3086(CAC92328.1) ybaR <- -> cueR (CAC92327.1)			-32	7.33	ACCTTCCa-(5)-gtGAAGGT	-28	3.27	TccAgc-(19)-aATAAT
Q8ZHA2	CAC89846.1	YPO1002 enterotoxin-like protein, YPO1003 putative exported protein	Yersinia pestis	chromosome	YPO1002(CAC89845.1)<- ->ypo1003(CAC89846.1)			-68	8.14	ACCTTCCC-(5)-gGGAgGGT	-71	4.08	TTGACc-(19)-TAgttT
Q8ZBK0	CAC92639.1	probable blue-copper protein YacK precursor	Yersinia pestis	chromosome	YPO3409 (CAC92639.1)			-209	8.14	ACCTTCCC-(5)-aGGAgGGT	-212	4.08	TTGACc-(19)-TAagcT
Q8DFH2	AAO08776	Cation transport ATPase	Vibrio vulnificus chromosome I	chromosome	VV10239(AAO08776.1)->VV10240(AAO08777.1)->VV10241(AAO08778.1)		Q8D7N8|Q8D7N8 Predicted transcriptional regulator. [Vibrio vulnificus]	-61	8.14	ACCTTCCC-(5)-gGcAAGGT	-64	4.89	TTGACc-(19)-TATcgT
Q8D7N8	AAO07087.1	transcriptional regulator	Vibrio vulnificus chromosome II	chromosome	VV20113(AAO07087.1)			-			-
Q8D7U6	AAO07029.1	Cytochrome c553	Vibrio vulnificus chromosome II	chromosome	VV20052(AAO07029.1)->VV20053(AAO07030.1)->VV20054(AAO07031.1)			-57	7.33	AgCTTCCC-(5)-gGGAAGcT	-60	4.08	TTGAgc-(19)-TATgcT
Q8CMF7	AAO08320.1	Unknown	Vibrio vulnificus chromosome II	chromosome	VV21449 (AAO08320.1)			-291	7.33	gCCTgCCC-(5)-cGGAAGGT	-296	3.27	gTGACg-(19)-TtaAtT
Q87RM0		cation transport ATPase, E1-E2 family	Vibrio parahaemolyticus	chromosome I	VP0758(BAC59021.1)->VP0757(BAC59020.1)		Q87IE5|Q87IE5 Transcriptional regulator, MerR family. [Vibrio parahaemolyticus]	-57	8.95	ACCTTCCC-(5)-TGtAAGGT	-60	4.08	TTGACc-(19)-TAagcT
Q87IE5	BAC62004.1	transcriptional regulator, MerR family	Vibrio parahaemolyticus	chromosome I	VPA0662(BAC62004.1)			-			-
Q87HF3	BAC62355.1	cytochrome c554	Vibrio parahaemolyticus	chromosome II	VPA1012			2	7.33	AgCTTCCC-(5)-gGGAAGcT
Q9KLH8	AAF96664.1 VCA0766	cytochrome c554	Vibrio cholerae O1 biovar el Tor str. N16961 chromosome II	chromosome	VCA0764(AAF96662.1) ->VCA0765(AAF96663.1) -> VCA0766(AAF96664.1) -> VCA0767(AAF96665.1)			63	7.33	AgCTTCCC-(5)-gGGAAGcT
Q9KLH7	AAF96665.1	transcriptional regulator, TetR family	Vibrio cholerae O1 biovar el Tor str. N16961 chromosome II	chromosome	VCA0764(AAF96662.1) ->VCA0765(AAF96663.1) -> VCA0766(AAF96664.1) -> VCA0767(AAF96665.1)			-481	7.33	AgCTTCCC-(5)-gGGAAGcT
Q9KTC8	AAF94136.1	transcriptional regulator, MerR family	Vibrio cholerae O1 biovar el Tor str. N16961 chromosome I	chromosome	VC0974(AAF94136.1)			-			-
Q9KPT5	AAF95421.1	xanthine-guanine phosphoribosyltransferase	Vibrio cholerae O1 biovar el Tor str. N16961 chromosome I	chromosome	VC2277(AAF95421.1)			-180	7.33	ACaTTCtC-(5)-cGGAAGGT	-183	4.08	cTGACA-(19)-TcTcAc
Q9KPZ7	AAF95359.1	cation transport ATPase, E1-E2 family	Vibrio cholerae O1 biovar el Tor str. N16961 chromosome I	chromosome	VC2214(AAF95358.1)<-->VC2215(AAF95359.1)			-30	6.52	ACCTTaCC-(5)-gttAAGGT	-33	4.89	TTGACc-(19)-TATccT
Q88QA9	AAN66212.1
Q88QA8	AAN66213.1	Heavy metal translocating P-type ATPase	Pseudomonas putida KT2440	chromosome	PP0586(NP_742749.1)-> PP0585(NP_742748.1)->			-52	7.33	ACCTTgCC-(5)-gGcAAGGT	-55	4.08	TTGACc-(19)-gATgcT
Q88KB1	AAN67992.1	Sco1/SenC family protein	Pseudomonas putida KT2440	chromosome	PP2379()-> PP2380()			38	8.14	ACCTTCCC-(5)-aGGAtGGT	33	3.27	ccGgCA-(19)-TtTcAT
Q8KWW1	AAM88669.1	transcriptional regulator, MerR family	Pseudomonas putida	chromosome	cueA(AAM88668.1)->cueR(AAM88669.1)			-
Q8KWW2	AAM88668.1	copper transporter	Pseudomonas putida	chromosome	cueA(AAM88668.1)->cueR(AAM88669.1)			-58	7.33	ACCTTgCC-(5)-gGcAAGGT	-61	4.08	TTGACc-(19)-gATccT
Q889K0	AAO54291.1	transcriptional regulator, heavy metal-dependent	Pseudomonas syringae pv. tomato str. DC3000	chromosome	PSPTO0749()<-PSPTO0750+PSPTO0751<-->PSPTO0752+PSPTO0753			-			-
Q889J9	AAO54292.1	Copper-translocating P-type ATPase	Pseudomonas syringae pv. tomato str. DC3000	chromosome	PSPTO0749()<-PSPTO0750+PSPTO0751<-->PSPTO0752+PSPTO0753			-58	7.33	ACCTTgCC-(5)-gGcAAGGT	-61	4.08	TTGACc-(19)-gATccT
Q889J8	AAO54293.1	conserved domain protein	Pseudomonas syringae pv. tomato str. DC3000	chromosome	PSPTO0749()<-PSPTO0750+PSPTO0751<-->PSPTO0752+PSPTO0753			-107	7.33	ACCTTgCC-(5)-gGcAAGGT	-
Q889J7	AAO54294.1	copZ protein, putative	Pseudomonas syringae pv. tomato str. DC3000	chromosome	PSPTO0749()<-PSPTO0750+PSPTO0751<-->PSPTO0752+PSPTO0753			-60	7.33	ACCTTgCC-(5)-gGcAAGGT	-63	4.08	TTGACc-(19)-gAagAT
Q889J6	AAO54295.1	drug resistance transporter, Bcr/CflA family protein	Pseudomonas syringae pv. tomato str. DC3000	chromosome	PSPTO0749()<-PSPTO0750+PSPTO0751<-->PSPTO0752+PSPTO0753			-404	7.33	ACCTTgCC-(5)-gGcAAGGT	-407	4.08	TTGACc-(19)-gAagAT
Q9HV30	AAG08164.1	?? PA4778	Pseudomonas aeruginosa
		exbB2						-102	8.14	gCCTTCCC-(5)-TGGAAGGg
		PA4578						-177	8.14	ACtTTCCC-(5)-TGGAcGGT
		PA4819						12	8.14	ACCTTCCC-(5)-TcGAAGcT

## Sheet: zntR
SwissProt Name	GenBank ID	potential function	Genome	Source	Context	position, weight and sequence of palindrome site			position, weight and sequence of promoter site
P36676	AAC76317.1	MerR-type regulator	Escherichia coli	chromosome	yhdN(AAC76318.1)->yhdM(AAC76317.1)->yhdL()	-	-	-	-	-	-
P37617	AAC76494.1 (zntA)	transporter	Escherichia coli	chromosome	AAC76494.1 (zntA)	-62	7.60	CTGGAGTCGACTCCAGAGT	-68	4.89	TTGACt-(20)-TATccT
Q8FD09	AAN82491.1	MerR-type regulator	Escherichia coli o6	chromosome	yhdN(AAN82492.1)->yhdM(AAN82491.1)->yhdL(AAN82490.1, putative regulator)	-	-		-		-
Q8FCN7	AAN82698.1 (zntA)	transporter	Escherichia coli o6	chromosome	AAN82698.1 (zntA)	-62	7.60	CTGGAGTCGACTCCAGAGT	-68	4.89	TTGACt-(20)-TATccT
Q8Z1X2	AAO71560.1(zntR)	putative Zn(II)-responsive regulator	Salmonella typhi	chromosome	AAO71560.1(zntR)	-	-		-		-
Q8Z255	AAO71417.1 (t3946, zntA)	heavy metal-transporting ATPase	Salmonella typhi	chromosome	AAO71417.1 (t3946, zntA)	-63	7.60	CTGGAGTCGACTCCAGAGT	-60	2.46	gaGtCg-(20)-gtTAAT
Q8ZJ85|Q8ZJ85				chromosome		-133 => 5.48 CTGGAGTtGgCTCCAagGT			-139 => 4.89 TTGACt-(20)-TAgAgT
Q8ZLM3	AAL22275.1 (zntR)	Zn(II)-responsive transcriptional regulator	Salmonella typhimurium	chromosome	AAL22275.1 (zntR)	-	-	-	-		-
Q8ZLE5	AAL22436.1 (zntA)	P-type ATPase family, Pb/Cd/Zn/Hg transporting ATPase	Salmonella typhimurium	chromosome	zntA(AAL22436.1)	-65	7.60	CTGGAGTCGACTCCAGAGT	-71	4.89	TTGACt-(20)-TATccT
Q8CZI8	AAM87561.1 (zntR)	MerR-type regulator	Yersinia pestis	chromosome	y4017	-	-		-		-
Q8D1J3	AAM83999.1 (zntA)	transporter	Yersinia pestis	chromosome	zntA(AAM83999.1)	-133	5.48	CTGGAGTtGgCTCCAagGT	-139	4.89	TTGACt-(20)-TAgAgT
Q8EJM0	zntR???	transcriptional regulator, MerR family	Shewanella oneidensis	chromosome	SO0443(AAN53525.1)->SO0444(AAN53526.1)	-95	5.20	ACctTGGAGTaGgCTCCAagGT	-98	5.70	TTGACc-(20)-TATAcT
Q8E8R4	SO4597	heavy metal efflux system protein, putative	Shewanella oneidensis	chromosome	SO4596(AAN57556.1, copper-transporting ATPase domain protein)-> SO4597(AAN57557.1, heavy metal efflux system protein, putative)->SO4598(AAN57558.1, heavy metal efflux pump, CzcA family)	-17	5.20	ACTCaGtAGTCtACTgatGAGT	-22	2.98	TTGAtA-(20)-TAcgcc
Q7MYH7	CAE17072.1	Zn(II)-responsive transcriptional regulator	Photorhabdus luminescens	chromosome	plu4700	-	-		-	-	-
Q9AHZ7 CAE17072.1	CAE17051.1	Similar to multidrug resistance protein A	Photorhabdus luminescens	chromosome	plu4679	-91	5.69	ACctTGtAGTCGACTCCAagGT	-94	4.06	TTGACc-(20)-TtTAAT
Q7MZZ6	CAE16480.1	transporter	Photorhabdus luminescens	chromosome	plu4108	-71	6.67	ACTCTGGAGTaGgCTCCAaAGT	-74	4.06	TTGACt-(20)-TAgAgT

## Sheet: Mer operons - comments
Clostridium butyricum		operon merRETPA	AB024961	Complete	2
Pseudomonas sp. BW13	chromosome	operon merRTPA	Y17830	Complete	4
Providencia rettgeri	chromosome	operon merRTPCA	AY090559	Complete	6
Pseudoalteromonas haloplanktis	chromosome	operon merTPCAD	AY005468	Partial	7
Pseudomonas sp. ED23-33	pMR26 transposon	divergon merB2D2urf1urf2	Y17897	Complete	8
Pseudomonas sp. ED23-33	pMR26 transposon	divergon merTPAEB1D1	Y17897	Complete	8
Pseudomonas sp. strain LS46-6	Tn5046	divergon merTPCAorfYmerD urf-1 urf-2	Y18360	Complete	9
Xanthomonas campestris	Tn5044	divergon merTPCAsigYmerDurf-1orf858urf-2	Y17691	Complete	10
Pseudomonas sp. strain KHP41	Tn5041	divergon merTPCAorfYmerD urf-1 urf-2	X98999	Complete	11
Escherichia coli	Tn21	divergon merTPCADEurf-2	AF071413	Complete	12
Alcaligenes sp. strain 610	pMER610	divergon merTPCADEurf-2Xurf-2Y	Y08993	Complete	18
unknown	pSB102	divergon merTPGCABDE	AJ304453	Complete	19
Nitrosomonas europaea ATCC 19718	chromosome	divergon merTPCAD urf-2	BX321858	Complete	20
Xanthomonas sp. W17	Tn5053	divergon merTPFADE urf-1 urf-2	L40585	Complete	21
Pseudomonas aeruginosa	pVS1 (Tn501)	divergon merTPADEorf2	Z00027	Complete	27
Acinetobacter sp. ED45-25	pKLH205	divergon merTPCADE urf-2X urf-2Y	AJ459234	Complete	30
Acinetobacter calcoaceticus KHP18	pKLH2	divergon merTPCADurf-1 urf-2X urf-2Y	AF213017	Complete	35
Pseudomonas putida strain MU10-2	Tn5041D	divergon merT1x2P2A2GBD2	AJ318529	Complete	37
Pseudomonas putida strain MU10-2	Tn5041D	divergon merT2x1	AJ318529	Partial	37
Acinetobacter sp. ED23-35	pKLH208	divergon merTPCABDurf-1urf-2Xurf-2Y	AJ251272	Complete	38
Klebsiella pneumoniae strain M426	Tn5073	divergon merTPCAD URF-1 (Urf-2X)	AF461013	Partial	39
Pantoea agglomerans	pKLH272	divergon merTPСADEurf-2Xurf-2Y	Y08992	Complete	40
Enterobacter cloacae	pKLH256	divergon merTPСADEurf-2Xurf-2Y	Y09025	Complete	41
Salmonella enterica serovar Typhi strain CT18	pHCM1	divergon merTPCAD urf-1	AL513383	Complete	42
Acidithiobacillus ferrooxidans strain G66	Tn5037	divergon merTPAD	AJ251743	Complete	43
Pseudomonas aeruginosa strain C	chromosome	divergon merTPA	AF440523	Complete	44
Ralstonia metallidurans	chromosome?	divergon merTP Reut3235	NZ_AAAI01000324	Complete	45 (no homologs)
Serratia marcescens	pDU1358	merABDE urf-2	M15049	Partial	46 (copy of 19 except urf2)
Pseudomonas sp. K-62	pMR26	divergon merB2D	AB013925	Partial	47(variant of 19 with deletion of merTPGCA)
Pseudomonas stutzeri	pPB	divergon merBTPCA	U90263	Partial	48(no close homologs)
Pseudomonas alcaligenes	pRA2	divergon merTP	U88088	Complete	49(no homologs)
Acidithiobacillus ferrooxidans		divergon merC2Orf1	X57326	Complete	50(no close homologs)
Thiobacillus T.3.2	chromosome?	divergon merTPA	Y11706	Partial	51(no close homologs)
Pseudomonas putida	group 2 plasmid		AF092069	Partial	52(no close homologs)
Serratia marcescens	pDU1358	divergon merTPA	M24940	Partial	53(source of Tn5041D insertion)
Acinetobacter calcoaceticus KHP18	pKLH1		AJ251518	Partial	54(weak homolog of 27)
Acinetobacter junii NC13-1	pKLH203		AJ250459	Partial	55(no homologs)
Acidithiobacillus ferrooxidans		merE merCA	D90110	Partial	57(no close homologs)
Sphingomonas paucimobilis strain 661H			AF120973	Partial	58(copy of 11 except merR O/P T (from 37))
Enterobacter aerogenes			Z33488	Partial	59(no close homologs)
Pseudomonas putida strain 394B			AF120968	Partial	60(no close homologs)
Pseudomonas sp. 396			AF120970	Partial	62(no close homologs)
Pseudomonas putida strain Spi3			AJ418052	Partial	64(weak homolog of 27)
Pseudomonas putida strain Elb2			AJ418051	Partial	66(partial copy of 21)
Pseudomonas fulva strain Spi11			AJ418054	Partial	67(no close homologs)
Pseudomonas putida strain Spi4			AJ418053	Partial	68(weak homolog of 37 (5') and 38 (3'))
Escherichia coli	R831b	divergon mer(A)B	U77087	Partial	69(variant of 19 with deletion of merTPGCA)
Acidithiobacillus ferrooxidans		divergon merC1Orf3	X57326	Complete	70(no close homologs)
